# Supplementary material for: Genetic Diversity, Virulence, Race Profiling, and Comparative Genomic Analysis of the Fusarium oxysporum f. sp. conglutinans Strains Infecting Cabbages in China
Source: Front Microbiol. 2019 Jun 25;10:1373. doi: 10.3389/fmicb.2019.01373 (PMC6603142; doi:10.3389/fmicb.2019.01373)
Supplement: TABLE S1 — The ITS region sequences and EF-1α gene sequences for all FO strains. [file Table_1.XLSX]

## Sheet: ITS region
Isolate	ITS region sequence	Identity percentage	GenBank accession number
>52557	TCCGTAGGTGAACCTGCGGAGGGATCATTACCGAGTTTACAACTCCCAAACCCCTGTGAACATACCACTTGTTGCCTCGGCGGATCAGCCCGCTCCCGGTAAAACGGGACGGCCCGCCAGAGGACCCCTAAACTCTGTTTCTATATGTAACTTCTGAGTAAAACCATAAATAAATCAAAACTTTCAACAACGGATCTCTTGGTTCTGGCATCGATGAAGAACGCAGCAAAATGCGATAAGTAATGTGAATTGCAGAATTCAGTGAATCATCGAATCTTTGAACGCACATTGCGCCCGCCAGTATTCTGGCGGGCATGCCTGTTCGAGCGTCATTTCAACCCTCAAGCACAGCTTGGTGTTGGGACTCGCGTTAATTCGCGTTCCTCAAATTGATTGGCG…	1	KX421425
>58385	TCCGTAGGTGAACCTGCGGAGGGATCATTACCGAGTTTACAGCTCCCAAACCCCTGTGAACATACCACTTGTTGCCTCGGCGGATCAGCCCGCTCCCGGTAAAACGGGACGGCCCGCCAGAGGACCCCTAAACTCTGTTTCTATATGTAACTTCTGAGTAAAACCATAAATAAATCAAAACTTTCAACAACGGATCTCTTGGTTCTGGCATCGATGAAGAACGCAGCAAAATGCGATAAGTAATGTGAATTGCAGAATTCAGTGAATCATCGAATCTTTGAACGCACATTGCGCCCGCCAGTATTCTGGCGGGCATGCCTGTTCGAGCGTCATTTCAACCCTCAAGCCCTCGGGTTTGGTGTTGGGGATCGGCGAGCCCTTGCGGCAAGCCGGCCCCGA…	0.99	MH911375
>A8	TCCGTAGGTGAACCTGCGGAGGGATCATTACCGAGTTTACAACTCCCAAACCCCTGTGAACATACCACTTGTTGCCTCGGCGGATCAGCCCGCTCCCGGTAAAACGGGACGGCCCGCCAGAGGACCCCTAAACTCTGTTTCTATATGTAACTTCTGAGTAAAACCATAAATAAATCAAAACTTTCAACAACGGATCTCTTGGTTCTGGCATCGATGAAGAACGCAGCAAAATGCGATAAGTAATGTGAATTGCAGAATTCAGTGAATCATCGAATCTTTGAACGCACATTGCGCCCGCCAGTATTCTGGCGGGCATGCCTGTTCGAGCGTCATTTCAACCCTCAAGCACAGCTTGGTGTTGGGACTCGCGTTAATTCGCGTTCCTCAAATTGATTGGCG…	1	KX421425
>CS20	TCCGTAGGTGAACCTGCGGAGGGATCATTACCGAGTTTACAACTCCCAAACCCCTGTGAACATACCACTTGTTGCCTCGGCGGATCAGCCCGCTCCCGGTAAAACGGGACGGCCCGCCAGAGGACCCCTAAACTCTGTTTCTATATGTAACTTCTGAGTAAAACCATAAATAAATCAAAACTTTCAACAACGGATCTCTTGGTTCTGGCATCGATGAAGAACGCAGCAAAATGCGATAAGTAATGTGAATTGCAGAATTCAGTGAATCATCGAATCTTTGAACGCACATTGCGCCCGCCAGTATTCTGGCGGGCATGCCTGTTCGAGCGTCATTTCAACCCTCAAGCACAGCTTGGTGTTGGGACTCGCGTTAATTCGCGTTCCTCAAATTGATTGGCG…	1	KX421425
>FGL03-6	TCCGTAGGTGAACCTGCGGAGGGATCATTACCGAGTTTACAACTCCCAAACCCCTGTGAACATACCACTTGTTGCCTCGGCGGATCAGCCCGCTCCCGGTAAAACGGGACGGCCCGCCAGAGGACCCCTAAACTCTGTTTCTATATGTAACTTCTGAGTAAAACCATAAATAAATCAAAACTTTCAACAACGGATCTCTTGGTTCTGGCATCGATGAAGAACGCAGCAAAATGCGATAAGTAATGTGAATTGCAGAATTCAGTGAATCATCGAATCTTTGAACGCACATTGCGCCCGCCAGTATTCTGGCGGGCATGCCTGTTCGAGCGTCATTTCAACCCTCAAGCACAGCTTGGTGTTGGGACTCGCGTTAATTCGCGTTCCTCAAATTGATTGGCG…	1	KX421425
>FOC-Pep	TCCGTAGGTGAACCTGCGGAGGGATCATTACCGAGTTTACAACTCCCAAACCCCTGTGAACATACCACTTGTTGCCTCGGCGGATCAGCCCGCTCCCGGTAAAACGGGACGGCCCGCCAGAGGACCCCTAAACTCTGTTTCTATATGTAACTTCTGAGTAAAACCATAAATAAATCAAAACTTTCAACAACGGATCTCTTGGTTCTGGCATCGATGAAGAACGCAGCAAAATGCGATAAGTAATGTGAATTGCAGAATTCAGTGAATCATCGAATCTTTGAACGCACATTGCGCCCGCCAGTATTCTGGCGGGCATGCCTGTTCGAGCGTCATTTCAACCCTCAAGCACAGCTTGGTGTTGGGACTCGCGTTAATTCGCGTTCCTCAAATTGATTGGCG…	1	MH911412
>FOC-Tom	TCCGTAGGTGAACCTGCGGAGGGATCATTACCGAGTTTACAACTCCCAAACCCCTGTGAACATACCACTTGTTGCCTCGGCGGATCAGCCCGCTCCCGGTAAAACGGGACGGCCCGCCAGAGGACCCCTAAACTCTGTTTCTATATGTAACTTCTGAGTAAAACCATAAATAAATCAAAACTTTCAACAACGGATCTCTTGGTTCTGGCATCGATGAAGAACGCAGCAAAATGCGATAAGTAATGTGAATTGCAGAATTCAGTGAATCATCGAATCTTTGAACGCACATTGCGCCTGCCAGTATTCTGGCGGGCATGCCTGTTCGAGCGTCATTTCAACCCTCAAGCACAGCTTGGTGTTGGGACTCGCGTTAATTCGCGTTCCCCAAATTGATTGGCG…	1	DQ452455
>FOC-Egg	TCCGTAGGTGAACCTGCGGAGGGATCATTACCGAGTTTACAACTCCCAAACCCCTGTGAACATACCACTTGTTGCCTCGGCGGATCAGCCCGCTCCCGGTAAAACGGGACGGCCCGCCAGAGGACCCCTAAACTCTGTTTCTATATGTAACTTCTGAGTAAAACCATAAATAAATCAAAACTTTCAACAACGGATCTCTTGGTTCTGGCATCGATGAAGAACGCAGCAAAATGCGATAAGTAATGTGAATTGCAGAATTCAGTGAATCATCGAATCTTTGAGCGCACATTGCGCCCGCCAGTATTCTGGCGGGCATGCCTGTTCGAGCGTCATTTCAACCCTCAAGCACAGCTTGGTGTTGGGACTCGCGTTAATTCGCGTTCCCCAAATTGATTGGCG…	0.99	MG356946
>FOC-Cuc	TCCGTAGGTGAACCTGCGGAGGGATCATTACCGAGTTTACAACTCCCAAACCCCTGTGAACATACCACTTGTTGCCTCGGCGGATCAGCCCGCTCCCGGTAAAACGGGACGGCCCGCCAGAGGACCCCTAAACTCTGTTTCTATATGTAACTTCTGAGTAAAACCATAAATAAATCAAAACTTTCAACAACGGATCTCTTGGTTCTGGCATCGATGAAGAACGCAGCAAAATGCGATAAGTAATGTGAATTGCAGAATTCAGTGAATCATCGAATCTTTGAACGCACATTGCGCCCGCCAGTATTCTGGCGGGCATGCCTGTTCGAGCGTCATTTCAACCCTCAAGCACAGCTTGGTGTTGGGACTCGCGTTAATTCGCGTTCCTCAAATTGATTGGCG…	1	MH911412
>FOC-Cow	TCCGTAGGTGAACCTGCGGAGGGATCATTACCGAGTTTACAACTCCCAAACCCCTGTGAACATACCACTTGTTGCCTCGGCGGATCAGCCCGCTCCCGGTAAAACGGGACGGCCCGCCAGAGGACCCCTAAACTCTGTTTCTATATGTAACTTCTGAGTAAAACCATAAATAAATCAAAACTTTCAACAACGGATCTCTTGGTTCTGGCATCGATGAAGAACGCAGCAAAATGCGATAAGTAATGTGAATTGCAGAATTCAGTGAATCATCGAATCTTTGAACGCACATTGCGCCCGCCAGTATTCTGGCGGGCATGCCTGTTCGAGCGTCATTTCAACCCTCAAGCACAGCTTGGTGTTGGGACTCGCGTTAATTCGCGTTCCTCAAATTGATTGGCG…	1	MH911412
>FOCAM	TCCGTAGGTGAACCTGCGGAGGGATCATTACCGAGTTTACAACTCCCAAACCCCTGTGAACATACCACTTGTTGCCTCGGCGGATCAGCCCGCTCCCGGTAAAACGGGACGGCCCGCCAGAGGACCCCTAAACTCTGTTTCTATATGTAACTTCTGAGTAAAACCATAAATAAATCAAAACTTTCAACAACGGATCTCTTGGTTCTGGCATCGATGAAGAACGCAGCAAAATGCGATAAGTAATGTGAATTGCAGAATTCAGTGAATCATCGAATCTTTGAACGCACATTGCGCCCGCCAGTATTCTGGCGGGCATGCCTGTTCGAGCGTCATTTCAACCCTCAAGCACAGCTTGGTGTTGGGACTCGCGTTAATTCGCGTTCCTCAAATTGATTGGCG…	1	KX421425
>FOCP-1	TCCGTAGGTGAACCTGCGGAGGAATCATTACCGAGTTTACAACTCCCAAACCCCTGTGAACATACCACTTGTTGCCTCGGCGGATCAGCCCGCTCCCGGTAAAACGGGACGGCCCGCCAGAGGACCCCTAAACTCTGTTTCTATATGTAACTTCTGAGTAGAACCATAAATAAATCAAAACTTTCAACAACGGATCTCTTGGTTCTGGCATCGATGAAGAACGCAGCAAAATGCGATAAGTAATGTGAATTGCAGAATTCAGTGAATCATCGAATCTTTGAACGCACATTGCGCCCGCCAGTATTCTGGCGGGCATGCCTGTTCGAGCGTCATTTCAACCCTCAAGCACAGCTTGGTGTTGGGACTCGCGTTAATTCGCGTTCCTCAAATTGATTGGCG…	0.99	KX421425
>FOCP-2	TCCGTAGGTGAACCTGCGGAGGGATCATTACCGAGTTTACAACTCCCAAACCCCTGTGAACATACCACTTGTTGCCTCGGCGGATCAGCCCGCTCCCGGTAAAACGGGACGGCCCGCCAGAGGACCCCTAAACTCTGTTTCTATATGTAACTTCTGAGTAAAACCATAAATAAATCAAAACTTTCAACAACGGATCTCTTGGTTCTGGCATCGATGAAGAACGCAGCAAAATGCGATAAGTAATGTGAATTGCAGAATTCAGTGAATCATCGAATCTTTGAACGCACATTGCGCCCGCCAGTATTCTGGCGGGCATGCCTGTTCGAGCGTCATTTCAACCCTCAAGCACAGCTTGGTGTTGGGACTCGCGTTAATTCGCGTTCCTCAAATTGATTGGCG…	1	KX421425
>FOCQ	TCCGTAGGTGAACCTGCGGAGGGATCATTACCGAGTTTACAACTCCCAAACCCCTGTGAACATACCACTTGTTGCCTCGGCGGATCAGCCCGCTCCCGGTAAAACGGGACGGCCCGCCAGAGGACCCCTAAACTCTGTTTCTATATGTAACTTCTGAGTAAAACCATAAATAAATCAAAACTTTCAACAACGGATCTCTTGGTTCTGGCATCGATGAAGAACGCAGCAAAATGCGATAAGTAATGTGAATTGCAGAATTCAGTGAATCATCGAATCTTTGAACGCACATTGCGCCCGCCAGTATTCTGGCGGGCATGCCTGTTCGAGCGTCATTTCAACCCTCAAGCACAGCTTGGTGTTGGGACTCGCGTTAATTCGCGTTCCTCAAATTGATTGGCG…	0.99	KX421425
>FODX	TCCGTAGGTGAACCTGCGGAGGGATCATTACCGAGTTTACAACTCCCAAACCCCTGTGAACATACCACTTGTTGCCTCGGCGGATCAGCCCGCTCCCGGTAAAACGGGACGGCCCGCCAGAGGACCCCTAAACTCTGTTTCTATATGTAACTTCTGAGTAAAACCATAAATAAATCAAAACTTTCAACAACGGATCTCTTGGTTCTGGCATCGATGAAGAACGCAGCAAAATGCGATAAGTAATGTGAATTGCAGAATTCAGTGAATCATCGAATCTTTGAACGCACATTGCGCCCGCCAGTATTCTGGCGGGCATGCCTGTTCGAGCGTCATTTCAACCCTCAAGCACAGCTTGGTGTTGGGACTCGCGTTAATTCGCGTTCCTCAAATTGATTGGCG…	1	KX421425
>FOHL	TCCGTAGGTGAACCTGCGGAGGGATCATTACCGAGTTTACAACTCCCAAACCCCTGTGAACATACCACTTGTTGCCTCGGCGGATCAGCCCGCTCCCGGTAAAACGGGACGGCCCGCCAGAGGACCCCTAAACTCTGTTTCTATATGTAACTTCTGAGTAAAACCATAAATAAATCAAAACTTTCAACAACGGATCTCTTGGTTCTGGCATCGATGAAGAACGCAGCAAAATGCGATAAGTAATGTGAATTGCAGAATTCAGTGAATCATCGAATCTTTGAACGCACATTGCGCCCGCCAGTATTCTGGCGGGCATGCCTGTTCGAGCGTCATTTCAACCCTCAAGCACAGCTTGGTGTTGGGACTCGCGTTAATTCGCGTTCCTCAAATTGATTGGCG…	1	KX421425
>FOJY	TCCGTAGGTGAACCTGCGGAGGGATCATTACCGAGTTTACAACTCCCAAACCCCTGTGAACATACCACTTGTTGCCTCGGCGGATCAGCCCGCTCCCGGTAAAACGGGACGGCCCGCCAGAGGACCCCTAAACTCTGTTTCTATATGTAACTTCTGAGTAAAACCATAAATAAATCAAAACTTTCAACAACGGATCTCTTGGTTCTGGCATCGATGAAGAACGCAGCAAAATGCGATAAGTAATGTGAATTGCAGAATTCAGTGAATCATCGAATCTTTGAACGCACATTGCGCCCGCCAGTATTCTGGCGGGCATGCCTGTTCGAGCGTCATTTCAACCCTCAAGCACAGCTTGGTGTTGGGACTCGCGTTAATTCGCGTTCCTCAAATTGATTGGCG…	1	KX421425
>FOLT	TCCGTAGGTGAACCTGCGGAGGGATCATTACCGAGTTTACAACTCCCAAACCCCTGTGAACATACCACTTGTTGCCTCGGCGGATCAGCCCGCTCCCGGTAAAACGGGACGGCCCGCCAGAGGACCCCTAAACTCTGTTTCTATATGTAACTTCTGAGTAAAACCATAAATAAATCAAAACTTTCAACAACGGATCTCTTGGTTCTGGCATCGATGAAGAACGCAGCAAAATGCGATAAGTAATGTGAATTGCAGAATTCAGTGAATCATCGAATCTTTGAACGCACATTGCGCCCGCCAGTATTCTGGCGGGCATGCCTGTTCGAGCGTCATTTCAACCCTCAAGCACAGCTTGGTGTTGGGACTCGCGTTAATTCGCGTTCCTCAAATTGATTGGCG…	1	KX421425
>FOLZ-1	TCCGTAGGTGAACCTGCGGAGGGATCATTACCGAGTTTACAACTCCCAAACCCCTGTGAACATACCACTTGTTGCCTCGGCGGATCAGCCCGCTCCCGGTAAAACGGGACGGCCCGCCAGAGGACCCCTAAACTCTGTTTCTATATGTAACTTCTGAGTAAAACCATAAATAAATCAAAACTTTCAACAACGGATCTCTTGGTTCTGGCATCGATGAAGAACGCAGCAAAATGCGATAAGTAATGTGAATTGCAGAATTCAGTGAATCATCGAATCTTTGAACGCACATTGCGCCCGCCAGTATTCTGGCGGGCATGCCTGTTCGAGCGTCATTTCAACCCTCAAGCACAGCTTGGTGTTGGGACTCGCGTTAATTCGCGTTCCTCAAATTGATTGGCG…	1	KX421425
>FOLZ-2	TCCGTAGGTGAACCTGCGGAGGGATCATTACCGAGTTTACAACTCCCAAACCCCTGTGAACATACCACTTGTTGCCTCGGCGGATCAGCCCGCTCCCGGTAAAACGGGACGGCCCGCCAGAGGACCCCTAAACTCTGTTTCTATATGTAACTTCTGAGTAAAACCATAAATAAATCAAAACTTTCAACAACGGATCTCTTGGTTCTGGCATCGATGAAGAACGCAGCAAAATGCGATAAGTAATGTGAATTGCAGAATTCAGTGAATCATCGAATCTTTGAACGCACATTGCGCCCGCCAGTATTCTGGCGGGCATGCCTGTTCGAGCGTCATTTCAACCCTCAAGCACAGCTTGGTGTTGGGACTCGCGTTAATTCGCGATCCTCAAATTGATTGGCG…	0.99	KX421425
>FOPT	TCCGTAGGTGAACCTGCGGAGGGATCATTACCGAGTTTACAACTCCCAAACCCCTGTGAACATACCACTTGTTGCCTCGGCGGATCAGCCCGCTCCCGGTAAAACGGGACGGCCCGCCAGAGGACCCCTAAACTCTGTTTCTATATGTAACTTCTGAGTAAAACCATAAATAAATCAAAACTTTCAACAACGGATCTCTTGGTTCTGGCATCGATGAAGAACGCAGCAAAATGCGATAAGTAATGTGAATTGCAGAATTCAGTGAATCATCGAATCTTTGAACGCACATTGCGCCCGCCAGTATTCTGGCGGGCATGCCTGTTCGAGCGTCATTTCAACCCTCAAGCACAGCTTGGTGTTGGGACTCGCGTTAATTCGCGTTCCTCAAATTGATTGGCG…	1	KX421425
>FOSN	TCCGTAGGTGAACCTGCGGAGGGATCATTACCGAGTTTACAACTCCCAAACCCCTGTGAACATACCACTTGTTGCCTCGGCGGATCAGCCCGCTCCCGGTAAAACGGGACGGCCCGCCAGAGGACCCCTAAACTCTGTTTCTATATGTAACTTCTGAGTAAAACCATAAATAAATCAAAACTTTCAACAACGGATCTCTTGGTTCTGGCATCGATGAAGAACGCAGCAAAATGCGATAAGTAATGTGAATTGCAGAATTCAGTGAATCATCGAATCTTTGAACGCACATTGCGCCCGCCAGTATTCTGGCGGGCATGCCTGTTCGAGCGTCATTTCAACCCTCAAGCACAGCTTGGTGTTGGGACTCGCGTTAATTCGCGTTCCTCAAATTGATTGGCG…	1	KX421425
>FOSY-1	TCCGTAGGTGAACCTGCGGAGGGATCATTACCGAGTTTACAACTCCCAAACCCCTGTGAACATACCACTTGTTGCCTCGGCGGATCAGCCCGCTCCCGGTAAAACGGGACGGCCCGCCAGAGGACCCCTAAACTCTGTTTCTATATGTAACTTCTGAGTAAAACCATAAATAAATCAAAACTTTCAACAACGGATCTCTTGGTTCTGGCATCGATGAAGAACGCAGCAAAATGCGATAAGTAATGTGAATTGCAGAATTCAGTGAATCATCGAATCTTTGAACGCACATTGCGCCCGCCAGTATTCTGGCGGGCATGCCTGTTCGAGCGTCATTTCAACCCTCAAGCACAGCTTGGTGTTGGGACTCGCGTTAATTCGCGTTCCTCAAATTGATTGGCG…	1	KX421425
>FOSY-2	TCCGTAGGTGAACCTGCGGAGGGATCATTACCGAGTTTACAACTCCCAAACCCCTGTGAACATACCACTTGTTGCCTCGGCGGATCAGCCCGCTCCCGGTAAAACGGGACGGCCCGCCAGAGGACCCCTAAACTCTGTTTCTATATGTAACTTCTGAGTAAAACCATAAATAAATCAAAACTTTCAACAACGGATCTCTTGGTTCTGGCATCGATGAAGAACGCAGCAAAATGCGATAAGTAATGTGAATTGCAGAATTCAGTGAATCATCGAATCTTTGAACGCACATTGCGCCCGCCAGTATTCTGGCGGGCATGCCTGTTCGAGCGTCATTTCAACCCTCAAGCACAGCTTGGTGTTGGGACTCGCGTTAATTCGCGTTCCTCAAATTGATTGGCG…	1	KX421425
>FOTY-1	TCCGTAGGTGAACCTGCGGAGGGATCATTACCGAGTTTACAACTCCCAAACCCCTGTGAACATACCACTTGTTGCCTCGGCGGATCAGCCCGCTCCCGGTAAAACGGGACGGCCCGCCAGAGGACCCCTAAACTCTGTTTCTATATGTAACTTCTGAGTAAAACCATAAATAAATCAAAACTTTCAACAACGGATCTCTTGGTTCTGGCATCGATGAAGAACGCAGCAAAATGCGATAAGTAATGTGAATTGCAGAATTCAGTGAATCATCGAATCTTTGAACGCACATTGCGCCCGCCAGTATTCTGGCGGGCATGCCTGTTCGAGCGTCATTTCAACCCTCAAGCACAGCTTGGTGTTGGGACTCGCGTTAATTCGCGTTCCTCAAATTGATTGGCG…	1	KX421425
>FOTY-2	TCCGTAGGTGAACCTGCGGAGGGATCATTACCGAGTTTACAACTCCCAAACCCCTGTGAACATACCACTTGTTGCCTCGGCGGATCAGCCCGCTCCCGGTAAAACGGGACGGCCCGCCAGAGGACCCCTAAACTCTGTTTCTATATGTAACTTCTGAGTAAAACCATAAATAAATCAAAACTTTCAACAACGGATCTCTTGGTTCTGGCATCGATGAAGAACGCAGCAAAATGCGATAAGTAATGTGAATTGCAGAATTCAGTGAATCATCGAATCTTTGAACGCACATTGCGCCCGCCAGTATTCTGGCGGGCATGCCTGTTCGAGCGTCATTTCAACCCTCAAGCACAGCTTGGTGTTGGGACTCGCGTTAATTCGCGTTCCTCAAATTGATTGGCG…	1	KX421425
>FOXT	TCCGTAGGTGAACCTGCGGAGGGATCATTACCGAGTTTACAACTCCCAAACCCCTGTGAACATACCACTTGTTGCCTCGGCGGATCAGCCCGCTCCCGGTAAAACGGGACGGCCCGCCAGAGGACCCCTAAACTCTGTTTCTATATGTAACTTCTGAGTAAAACCATAAATAAATCAAAACTTTCAACAACGGATCTCTTGGTTCTGGCATCGATGAAGAACGCAGCAAAATGCGATAAGTAATGTGAATTGCAGAATTCAGTGAATCATCGAATCTTTGAACGCACATTGCGCCCGCCAGTATTCTGGCGGGCATGCCTGTTCGAGCGTCATTTCAACCCTCAAGCACAGCTTGGTGTTGGGACTCGCGTTAATTCGCGTTCCTCAAATTGATTGGCG…	1	KX421425
>FOYQ-2	TCCGTAGGTGAACCTGCGGAGGGATCATTACCGAGTTTACAACTCCCAAACCCCTGTGAACATACCACTTGTTGCCTCGGCGGATCAGCCCGCTCCCGGTAAAACGGGACGGCCCGCCAGAGGACCCCTAAACTCTGTTTCTATATGTAACTTCTGAGTAAAACCATAAATAAATCAAAACTTTCAACAACGGATCTCTTGGTTCTGGCATCGATGAAGAACGCAGCAAAATGCGATAAGTAATGTGAATTGCAGAATTCAGTGAATCATCGAATCTTTGAACGCACATTGCGCCCGCCAGTATTCTGGCGGGCATGCCTGTTCGAGCGTCATTTCAACCCTCAAGCACAGCTTGGTGTTGGGACTCGCGTTAATTCGCGTTCCTCAAATTGATTGGCG…	1	KX421425
>FOYQ-3	TCCGTAGGTGAACCTGCGGAGGGATCATTACCGAGTTTACAACTCCCAAACCCCTGTGAACATACCACTTGTTGCCTCGGCGGATCAGCCCGCTCCCGGTAAAACGGGACGGCCCGCCAGAGGACCCCTAAACTCTGTTTCTATATGTAACTTCTGAGTAAAACCATAAATAAATCAAAACTTTCAACAACGGATCTCTTGGTTCTGGCATCGATGAAGAACGCAGCAAAATGCGATAAGTAATGTGAATTGCAGAATTCAGTGAATCATCGAATCTTTGAACGCACATTGCGCCCGCCAGTATTCTGGCGGGCATGCCTGTTCGAGCGTCATTTCAACCCTCAAGCACAGCTTGGTGTTGGGACTCGCGTTAATTCGCGTTCCTCAAATTGATTGGCG…	1	KX421425
>FOYQ-4	TCCGTAGGTGAACCTGCGGAGGGATCATTACCGAGTTTACAACTCCCAAACCCCTGTGAACATACCACTTGTTGCCTCGGCGGATCAGCCCGCTCCCGGTAAAACGGGACGGCCCGCCAGAGGACCCCTAAACTCTGTTTCTATATGTAACTTCTGAGTAAAACCATAAATAAATCAAAACTTTCAACAACGGATCTCTTGGTTCTGGCATCGATGAAGAACGCAGCAAAATGCGATAAGTAATGTGAATTGCAGAATTCAGTGAATCATCGAATCTTTGAACGCACATTGCGCCCGCCAGTATTCTGGCGGGCATGCCTGTTCGAGCGTCATTTCAACCCTCAAGCACAGCTTGGTGTTGGGACTCGCGTTAATTCGCGTTCCTCAAATTGATTGGCG…	1	KX421425

## Sheet: EF-1α gene
Isolate	EF-1α gene sequence	Identity percentage	GenBank accession number
>52557	ATGGGTAAGGAAGACAAGACTCACCTTAACGTCGTCGTCATCGGCCACGTCGACTCTGGCAAGTCGACCACTGTGAGTACTCTCCTCGACAATGAGCATATCTGCCATCGTCAATCCCGACCAAGACCTGGCGGGGTATTTCTCAAAGTCAACATACTGACATCGTTTCACAGACCGGTCACTTGATCTACCAGTGCGGTGGTATCGACAAGCGAACCATCGAGAAGTTCGAGAAGGTTAGTCACTTTCCCTTCAATCGCGCGTCCTTTGCCCATCGATTTCCCCTACGACTCGAAACGTGCCCGCTACCCCGCTCGAGACCAAAAATTTTGCAATATGACCGTAATTTTTTTGGTGGGGCACTTACCCCGCCACTTGAGCGAAGGGAGCGTTTGCCCT…	0.99	KP964880
>58385	ATGGGTAAGGAAGACAAGACTCACCTTAACGTCGTCGTCATCGGCCACGTCGACTCTGGCAAGTCGACCACTGTGAGTACTCCCCTTAGACGATGAGCTTATCTGCCATCGTTAATCCCGACCAAGACCTGGCGGGGTATTTCTCAAAGGCAATATGCTGATATCGTTTCACAGACCGGTCACTTGATCTACCAGTGCGGTGGTATCGACAAGCGAACCATCGAGAAGTTCGAGAAGGTTAGTCACTTTCCCTTCGATCGCGCGTCCTCTGCCCATCGATTTCCCCTACGACTCGAAACCTGCCCGCTACCCCGCTCGAGACCAAAAATTTTGCGATATGACCGTAATTTTTTTGGTGGGGCATTTACCCCGCCACTCGAGCGACGGGCGCGTTTGCCC…	0.99	KT239477
>A8	ATGGGTAAGGAAGACAAGACTCACCTTAACGTCGTCGTCATCGGCCACGTCGACTCTGGCAAGTCGACCACTGTGAGTACTCTCCTCGACAATGAGCATATCTGCCATCGTCAATCCCGACCAAGACCTGGCGGGGTATTTCTCAAAGTCAACATACTGACATCGTTTCACAGACCGGTCACTTGATCTACCAGTGCGGTGGTATCGACAAGCGAACCATCGAGAAGTTCGAGAAGGTTAGTCACTTTCCCTTCAATCGCGCGTCCTTTGCCCATCGATTTCCCCTACGACTCGAAACGTGCCCGCTACCCCGCTCGAGACCAAAAATTTTGCAATATGACCGTAATTTTTTTGGTGGGGCACTTACCCCGCCACTTGAGCGAAGGGAGCGTTTGCCCT…	0.99	KP964880
>CS20	ATGGGTAAGGAAGACAAGACTCACCTTAACGTCGTCGTCATCGGCCACGTCGACTCTGGCAAGTCGACCACTGTGAGTACTCCTCGACAATGAGCATATCTGCCATCGTCAATCCCGACCAAGACCTGGCGGGGTATTTCTCAAAGTCAACATACTGACATCGTTTCACAGACCGGTCACTTGATCTACCAGTGCGGTGGTATCGACAAGCGAACCATCGAGAAGTTCGAGAAGGTTAGTCACTTTCCCTTCAATCGCGCGTCCTTTGCCCATCGATTTCCCCTACGACTCGAAACGTGCCCGCTACCCCGCTCGAGACCAAAAATTTTGCAATATGACCGTAATTTTTTTGGTGGGGCACTTACCCCGCCACTTGAGCGAAGGGAGCGTTTGCCCTCT…	0.99	KP964880
>FGL03-6	ATGGGTAAGGAAGACAAGACTCACCTTAACGTCGTCGTCATCGGCCACGTCGACTCTGGCAAGTCGACCACTGTGAGTACTCTCCTCGACAATGAGCATATCTGCCATCGTCAATCCCGACCAAGACCTGGCGGGGTATTTCTCAAAGTCAACATACTGACATCGTTTCACAGACCGGTCACTTGATCTACCAGTGCGGTGGTATCGACAAGCGAACCATCGAGAAGTTCGAGAAGGTTAGTCACTTTCCCTTCAATCGCGCGTCCTTTGCCCATCGATTTCCCCTACGACTCGAAACGTGCCCGCTACCCCGCTCGAGACCAAAAATTTTGCAATATGACCGTAATTTTTTTGGTGGGGCACTTACCCCGCCACTTGAGCGAAGGGAGCGTTTGCCCT…	0.99	KP964880
>FOC-Pep	ATGGGTAAGGAAGACAAGACTCACCTTAACGTCGTCGTCATCGGCCACGTCGACTCTGGCAAGTCGACCACTGTGAGTACTCTCCTCGACAATGAGCATATCTGCCATCGTCAATCCCGACCAAGACCTGGCGGGGTATTTCTCAAAGTCAACATACTGACATCGTTTCACAGACCGGTCACTTGATCTACCAGTGCGGTGGTATCGACAAGCGAACCATCGAGAAGTTCGAGAAGGTTAGTCACTTTCCCTTCAATCGCGCGTCCTTTGCCCATCGATTTCCCCTACGACTCGAAACGTGCCCGCTACCCCGCTCGAGACCAAAAATTTTGCAATATGACCGTAATTTTTTTGGTGGGGCACTTACCCCGCCACTTGAGCGACGGGAGCGTTTGCCCT…	1	KX609708
>FOC-Tom	ATGGGTAAGGAAGACAAGACTCACCTTAACGTCGTCGTCATCGGCCACGTCGACTCTGGCAAGTCGACCACTGTGAGTACTCTCCTCGACAATGAGCTTATCTGCCATCGTCAATCCCGACCAAGACCTGGCGGGGTATTTCTCAAAGTCAACATACTGACATCGTTTCACAGACCGGTCACTTGATCTACCAGTGCGGTGGTATCGACAAGCGAACCATCGAGAAGTTCGAGAAGGTTAGTCACTTTCCCTTCGATCGCGCGTCCTTTGCCCATCGATTTCACCTACGACTCGAAACGTGCCCGCTACCCCGCTCGAGACCAAAAATTTTGCAATATGACCGTAATTTTTTTTTGGTGGGGCACTTACCCCGCCACTTGAGCGACGGGAGCGTTTGCC…	1	DQ452430
>FOC-Egg	ATGGGTAAGGAAGACAAGACTCACTTTAACGTCGTCGTCATCGGCCACGCCGACTCTGGCAAGTCGACCACTGTGAGTACTCTCCTCGACAATGAGCTTATCTGCCATCGTCAATCCCGACCAAGACCTGGTGGGGTATTTCTCAAAGTCAACATACTGACATCGTTTCACAGACCGGTCACTTGATCTACCAGTGCGGTGGTATCGATAAGCGAACCATCGAGAAGTTCGAGAAGGTTAGTCACTTTCCCTTCGATCGCGCGTCCTTTGCCCATCGATTTCCCCTACGACTCGAAACGTGCCCGCTACCCCGCTCGAGACCAAAAATTTTGCAATATGACTGTAATTTTTTTTGGTGGGGCACTTACCCCGCCACTTGAGCGACGGGAGCGTTTGCCC…	0.99	DQ837675
>FOC-Cuc	ATGGGTAAGGAAGACAAGACTCACCTTAACGTCGTCGTCATCGGCCACGTCGACTCTGGCAAGTCGACCACTGTGAGTACTCTCCTCGACAATGAGCATATCTGCCATCGTCAATCCCGACCAAGACCTGGCGGGGTATTTCTCAAAGTCAACATACTGACATCGTTTCACAGACCGGTCACTTGATCTACCAGTGCGGTGGTATCGACAAGCGAACCATCGAGAAGTTCGAGAAGGTTAGTCACTTTCCCTTCAATCGCGCGTCCTTTGCCCATCGATTTCCCCTACGACTCGAAACGTGCCCGCTACCCCGCTCGAGACCAAAAATTTTGCAATATGACCGTAATTTTTTTGGTGGGGCACTTACCCCGCCACTTGAGCGACGGGAGCGTTTGCCCT…	1	KX609708
>FOC-Cow	ATGGGTAAGGAAGACAAGACTCACCTTAACGTCGTCGTCATCGGCCACGTCGACTCTGGCAAGTCGACCACTGTGAGTACTCTCCTCGACAATGAGCATATCTGCCATCGTCAATCCCGACCAAGACCTGGCGGGGTATTTCTCAAAGTCAACATACTGACATCGTTTCACAGACCGGTCACTTGATCTACCAGTGCGGTGGTATCGACAAGCGAACCATCGAGAAGTTCGAGAAGGTTAGTCACTTTCCCTTCAATCGCGCGTCCTTTGCCCATCGATTTCCCCTACGACTCGAAACGTGCCCGCTACCCCGCTCGAGACCAAAAATTTTGCAATATGACCGTAATTTTTTTTGGTGGGGCACTTACCCCGCCACTTGAGCGACGGGAGCGTTTGCCC…	0.99	KT006896
>FOCAM	ATGGGTAAGGAAGACAAGACTCACCTTAACGTCGTCGTCATCGGCCACGTCGACTCTGGCAAGTCTACCACTGTGAGTACTCTCCTCGACAATGAGCATATCTGCCATCGTCAATCCCGACCAAGACCTGGCGGGGTATTTCTCAAAGTCAACATACTGACATCGTTTCACAGACCGGTCACTTGATCTACCAGTGCGGTGGTATCGACAAGCGAACCATCGAGAAGTTCGAGAAGGTTAGTCACTTTCCCTTCAATCGCGCGTCCTTTGCCCATCGATTTCCCCTACGACTCGAAACGTGCCCGCTACCCCGCTCGAGACCAAAAATTTTGCAATATGACCGTAATTTTTTTGGTGGGGCACTTACCCCGCCACTTGAGCGAAGGGAGCGTTTGCCCT…	0.99	DQ837675
>FOCP-1	ATGGGTAAGGAAGACAAGACTCACCTTAACGTCGTCGTCATCGGCCACGTCGACTCTGGCAAGTCGACCACTGTGAGTACTCTCCTCGACAATGAGCATATCTGCCATCGTCAATCCCGACCAAGACCTGGCGGGGTATTTCTCAAAGTCAACATACTGACATCGTTTCACAGACCGGTCACTTGATCTACCAGTGCGGTGGTATCGACAAGCGAACCATCGAGAAGTTCGAGAAGGTTAGTCACTTTCCCTTCAATCGCGCGTCCTTTGCCCATCGATTTCCCCTACGACTCGAAACGTGCCCGCTACCCCGCTCGAGACCAAAAATTTTGCAATATGACCGTAATTTTTTTGGTGGGGCACTTACCCCGCCACTTGAGCGAAGGGAGCGTTTGCCCT…	0.99	KP964880
>FOCP-2	ATGGGTAAGGAAGACAAGACTCACCTTAACGTCGTCGTCATCGGCCACGTCGACTCTGGCAAGTCGACCACTGTGAGTACTCTCCTCGACAATGAGCATATCTGCCATCGTCAATCCCGACCAAGACCTGGCGGGGTATTTCTCAAAGTCAGCATACTGACATCGTTTCACAGACCGGTCACTTGATCTACCAGTGCGGTGGTATCGACAAGCGAACCATCGAGAAGTTCGAGAAGGTTAGTCACTTTCCCTTCAATCGCGCGTCCTTTGCCCATCGATTTCCCCTACGACTCGAAACGTGCCCGCTACCCCGCTCGAGACCAAAAATTTTGCAATATGACCGTAATTTTTTTGGTGGGGCACTTACCCCGCCACTTGAGCGAAGGGAGCGTTTGCCCT…	0.99	KP964880
>FOCQ	ATGGGTAAGGAAGACAAGACTCACCTTAACGTCGTCGTCATCGGCCACGTCGACTCTGGCAAGTCGACCACTGTGAGTACTCTCCTCGACAATGAGCATATCTGCCATCGTCAATCCCGACCAAGACCTGGCGGGGTATTTCTCAAAGTCAACATACTGACATCGTTTCACAGACCGGTCACTTGATCTACCAGTGCGGTGGTATCGACAAGCGAACCATCGAGAAGTTCGAGAAGGTTAGTCACTTTCCCTTCAATCGCGCGTCCTTTGCCCATCGATTTCCCCTACGACTCGAAACGTGCCCGCTACCCCGCTCGAGACCAAAAATTTTGCAATATGACCGTAATTTTTTTGGGGGGGCACTTACCCCGCCACTTGAGCGAAGGGAGCGTTTGCCCT…	0.99	KP964880
>FODX	ATGGGTAAGGAAGACAAGACTCACCTTAACGTCGTCGTCATCGGCCACGTCGACTCTGGCAAGTCGACCACTGTGAGTACTCTCCTCGACAATGAGCATATCTGCCATCGTCAATCCCGACCAAGACCTGGCGGGGTATTTCTCAAAGTCAACATACTGACATCGTTTCACAGACCGGTCACTTGATCTACCAGTGCGGTGGTATCGACAAGCGAACCATCGAGAAGTTCGAGAAGGTTAGTCACTTTCCCTTCAATCGCGCGTCCTTTGCCCATCGATTTCCCCTACGACTCGAAACGTGCCCGCTACCCCGCTCGAGACCAAAAATTTTGCAATATGACCGTAATTTTTTTGGTGGGGCACTTACCCCGCCACTTGAGCGAAGGGAGCGTTTGCCCT…	0.99	KP964880
>FOHL	ATGGGTAAGGAAGACAAGACTCACCTTAACGTCGTCGTCATCGGCCACGTCGACTCTGGCAAGTCGACCACTGTGAGTACTCTCCTCGACAATGAGCATATCTGCCATCGTCAATCCCGACCAAGACCTGGCGGGGTATTTCTCAAAGTCAACATACTGACATCGTTTCACAGACCGGTCACTTGATCTACCAGTGCGGTGGTATCGACAAGCGAACCATCGAGAAGTTCGAGAAGGTTAGTCACTTTCCCTTCAATCGCGCGTCCTTTGCCCATCGATTTCCCCTACGACTCGAAACGTGCCCGCTACCCCGCTCGAGACCAAAAATTTTGCAATATGACCGTAATTTTTTTGGTGGGGCACTTACCCCGCCACTTGAGCGAAGGGAGCGTTTGCCCT…	0.99	KP964880
>FOJY	ATGGGTAAGGAAGACAAGACTCACCTTAACGTCGTCGTCATCGGCCACGTCGACTCTGGCAAGTCGACCACTGTGAGTACTCTCCTCGACAATGAGCATATCTGCCATCGTCAATCCCGACCAAGACCTGGCGGGGTATTTCTCAAAGTCAACATACTGACATCGTTTCACAGACCGGTCACTTGATCTACCAGTGCGGTGGTATCGACAAGCGAACCATCGAGAAGTTCGAGAAGGTTAGTCACTTTCCCTTCAATCGCGCGTCCTTTGCCCATCGATTTCCCCTACGACTCGAAACGTGCCCGCTACCCCGCTCGAGACCAAAAATTTTGCAATATGACCGTAATTTTTTTGGTGGGGCACTTACCCCGCCACTTGAGCGAAGGGAGCGTTTGCCCT…	0.99	KP964880
>FOLT	ATGGGTAAGGAAGACAAGACTCACCTTAACGTCGTCGTCATCGGCCACGTCGACTCTGGCAAGTCGACCACTGTGAGTACTCTCCTCGACAATGAGCATATCTGCCATCGTCAATCCCGACCAAGACCTGGCGGGGTATTTCTCAAAGTCAACATACTGACATCGTTTCACAGACCGGTCACTTGATCTACCAGTGCGGTGGTATCGACAAGCGAACCATCGAGAAGTTCGAGAAGGTTAGTCACTTTCCCTTCAATCGCGCGTCCTTTGCCCATCGATTTCCCCTACGACTCGAAACGTGCCCGCTACCCCGCTCGAGACCAAAAATTTTGCAATATGACCGTAATTTTTTTGGTGGGGCACTTACCCCGCCACTTGAGCGAAGGGAGCGTTTGCCCT…	0.99	KP964880
>FOLZ-1	ATGGGTAAGGAAGACAAGACTCACCTTAACGTCGTCGTCATCGGCCACGTCGACTCTGGCAAGTCGACCACTGTGAGTACTCTCCTCGACAATGAGCATATCTGCCATCGTCAATCCCGACCAAGACCTGGCGGGGTATTTCTCAAAGTCAACATACTGACATCGTTTCACAGACCGGTCACTTGATCTACCAGTGCGGTGGTATCGACAAGCGAACCATCGAGAAGTTCGAGAAGGTTAGTCACTTTCCCTTCAATCGCGCGTCCTTTGCCCATCGATTTCCCCTACGACTCGAAACGTGCCCGCTACCCCGCTCGAGACCAAAAATTTTGCAATATGACCGTAATTTTTTTGGTGGGGCACTTACCCCGCCACTTGAGCGAAGGGAGCGTTTGCCCT…	0.99	KP964880
>FOLZ-2	ATGGGTAAGGAAGACAAGACTCACCTTAACGTCGTCGTCATCGGCCACGTCGACTCTGGCAAGTCGACCACTGTGAGTACTCTCCTCGACAATGAGCATATCTGCCATCGTCAATCCCGACCAAGACCTGGCGGGGTATTTCTCAAAGTCAACATACTGACATCGTTTCACAGACCGGTCACTTGATCTACCAGTGCGGTGGTATCGACAAGCGAACCATCGAGAAGTTCGAGAAGGTTAGTCACTTTCCCTTCAATCGCGCGTCCTTTGCCCATCGATTTCCCCTACGACTCGAAACGTGCCCGCTACCCCGCTCGAGACCAAAAATTTTGCAATATGACCGTAATTTTTTTGGTGGGGCACTTACCCCGCCACTTGAGCGAAGGGAGCGTTTGCCCT…	0.99	KP964880
>FOPT	ATGGGTAAGGAAGACAAGACTCACCTTAACGTCGTCGTCATCGGCCACGTCGACTCTGGCAAGTCGACCACTGTGAGTACTCTCCTCGACAATGAGCATATCTGCCATCGTCAATCCCGACCAAGACCTGGCGGGGTATTTCTCAAAGTCAACATACTGACATCGTTTCACAGACCGGTCACTTGATCTACCAGTGCGGTGGTATCGACAAGCGAACCATCGAGAAGTTCGAGAAGGTTAGTCACTTTCCCTTCAATCGCGCGTCCTTTGCCCATCGATTTCCCCTACGACTCGAAACGTGCCCGCTACCCCGCTCGAGACCAAAAATTTTGCAATATGACCGTAATTTTTTTGGTGGGGCACTTACCCCGCCACTTGAGCGAAGGGAGCGTTTGCCCT…	0.99	KP964880
>FOSN	ATGGGTAAGGAAGACAAGACTCACCTTAACGTCGTCGTCATCGGCCACGTCGACTCTGGCAAGTCGACCACTGTGAGTACTCTCCTCGACAATGAGCATATCTGCCATCGTCAATCCCGACCAAGACCTGGCGGGGTATTTCTCAAAGTCAACATACTGACATCGTTTCACAGACCGGTCACTTGATCTACCAGTGCGGTGGTATCGACAAGCGAACCATCGAGAAGTTCGAGAAGGTTAGTCACTTTCCCTTCAATCGCGCGTCCTTTGCCCATCGATTTCCCCTACGACTCGAAACGTGCCCGCTACCCCGCTCGAGACCAAAAATTTTGCAATATGACCGTAATTTTTTTGGTGGGGCACTTACCCCGCCACTTGAGCGAAGGGAGCGTTTGCCCT…	0.99	KP964880
>FOSY-1	ATGGGTAAGGAAGACAAGACTCACCTTAACGTCGTCGTCATCGGCCACGTCGACTCTGGCAAGTCGACCACTGTGAGTACTCTCCTCGACAATGAGCATATCTGCCATCGTCAATCCCGACCAAGACCTGGCGGGGTATTTCTCAAAGTCAACATACTGACATCGTTTCACAGACCGGTCACTTGATCTACCAGTGCGGTGGTATCGACAAGCGAACCATCGAGAAGTTCGAGAAGGTTAGTCACTTTCCCTTCAATCGCGCGTCCTTTGCCCATCGATTTCCCCTACGACTCGAAACGTGCCCGCTACCCCGCTCGAGACCAAAAATTTTGCAATATGACCGTAATTTTTTTGGTGGGGCACTTACCCCGCCACTTGAGCGAAGGGAGCGTTTGCCCT…	0.99	KP964880
>FOSY-2	ATGGGTAAGGAAGACAAGACTCACCTTAACGTCGTCGTCATCGGCCACGTCGACTCTGGCAAGTCGACCACTGTGAGTACTCTCCTCGACAATGAGCATATCTGCCATCGTCAATCCCGACCAAGACCTGGCGGGGTATTTCTCAAAGTCAACATACTGACATCGTTTCACAGACCGGTCACTTGATCTACCAGTGCGGTGGTATCGACAAGCGAACCATCGAGAAGTTCGAGAAGGTTAGTCACTTTCCCTTCAATCGCGCGTCCTTTGCCCATCGATTTCCCCTACGACTCGAAACGTGCCCGCTACCCCGCTCGAGACCAAAAATTTTGCAATATGACCGTAATTTTTTTGGTGGGGCACTTACCCCGCCACTTGAGCGAAGGGAGCGTTTGCCCT…	0.99	KP964880
>FOTY-1	ATGGGTAAGGAAGACAAGACTCACCTTAACGTCGTCGTCATCGGCCACGTCGACTCTGGCAAGTCGACCACTGTGAGTACTCTCCTCGACAATGAGCATATCTGCCATCGTCAATCCCGACCAAGACCTGGCGGGGTATTTCTCAAAGTCAACATACTGACATCGTTTCACAGACCGGTCACTTGATCTACCAGTGCGGTGGTATCGACAAGCGAACCATCGAGAAGTTCGAGAAGGTTAGTCACTTTCCCTTCAATCGCGCGTCCTTTGCCCATCGATTTCCCCTACGACTCGAAACGTGCCCGCTACCCCGCTCGAGACCAAAAATTTTGCAATATGACCGTAATTTTTTTGGTGGGGCACTTACCCCGCCACTTGAGCGAAGGGAGCGTTTGCCCT…	0.99	KP964880
>FOTY-2	ATGGGTAAGGAAGACAAGACTCACCTTAACGTCGTCGTCATCGGCCACGTCGACTCTGGCAAGTCGACCACTGTGAGTACTCTCCTCGACAATGAGCATATCTGCCATCGTCAATCCCGACCAAGACCTGGCGGGGTATTTCTCAAAGTCAACATACTGACATCGTTTCACAGACCGGTCACTTGATCTACCAGTGCGGTGGTATCGACAAGCGAACCATCGAGAAGTTCGAGAAGGTTAGTCACTTTCCCTTCAATCGCGCGTCCTTTGCCCATCGATTTCCCCTACGACTCGAAACGTGCCCGCTACCCCGCTCGAGACCAAAAATTTTGCAATATGACCGTAATTTTTTTGGTGGGGCACTTACCCCGCCACTTGAGCGAAGGGAGCGTTTGCCCT…	0.99	KP964880
>FOXT	ATGGGTAAGGAAGACAAGACTCACCTTAACGTCGTCGTCATCGGCCACGTCGACTCTGGCAAGTCGACCACTGTGAGTACTCTCCTCGACAATGAGCATATCTGCCATCGTCAATCCCGACCAAGACCTGGCGGGGTATTTCTCAAAGTCAACATACTGACATCGTTTCACAGACCGGTCACTTGATCTACCAGTGCGGTGGTATCGACAAGCGAACCATCGAGAAGTTCGAGAAGGTTAGTCACTTTCCCTTCAATCGCGCGTCCTTTGCCCATCGATTTCCCCTACGACTCGAAACGTGCCCGCTACCCCGCTCGAGACCAAAAATTTTGCAATATGACCGTAATTTTTTTGGTGGGGCACTTACCCCGCCACTTGAGCGAAGGGAGCGTTTGCCCT…	0.99	KP964880
>FOYQ-2	ATGGGTAAGGAAGACAAGACTCACCTTAACGTCGTCGTCATCGGCCACGTCGACTCTGGCAAGTCGACCACTGTGAGTACTTTCCTCGACAATGAGCATATCTGCCATCGTCAATCCCGACCAAGACCTGGCGGGGTATTTCTCAAAGTCAACATACTGACATCGTTTCACAGACCGGTCACTTGATCTACCAGTGCGGTGGTATCGACAAGCGAACCATCGAGAAGTTCGAGAAGGTTAGTCACTTTCCCTTCAATCGCGCGTCCTTTGCTCATCGATTTCCCCTACGACTCGAAACGTGCCCGCTACCCCGCTCGAGACCAAAAATTTTGCAATATGACCGTAATTTTTTTGGTGGGGCACTTACCCCGCCACTTGAGCGAAGGGAGCGTTTGCCCT…	0.99	KP964880
>FOYQ-3	ATGGGTAAGGAAGACAAGACTCACCTTAACGTCGTCGTCATCGGCCACGTCGACTCTGGCAAGTCGACCACTGTGAGTACTCTCCTCGACAATGAGCATATCTGCCATCGTCAATCCCGACCAAGACCTGGCGGGGTATTTCTCAAAGTCAACATACTGACATCGTTTCACAGACCGGTCACTTGATCTACCAGTGCGGTGGTATCGACAAGCGAACCATCGAGAAGTTCGAGAAGGTTAGTCACTTTCCCTTCAATCGCGCGTCCTTTGCCCATCGATTTCCCCTACGACTCGAAACGTGCCCGCTACCCCGCTCGAGACCAAAAATTTTGCAATATGACCGTAATTTTTTTGGTGGGGCACTTACCCCGCCACTTGAGCGAAGGGAGCGTTTGCCCT…	0.99	KP964880
>FOYQ-4	ATGGGTAAGGAAGACAAGACTCACCTTAACGTCGTCGTCATCGGCCACGTCGACTCTGGCAAGTCGACCACTGTGAGTACTCTCCTCGACAATGAGCATATCTGCCATCGTCAATCCCGACCAAGACCTGGCGGGGTATTTCTCAAAGTCAACATACTGACATCGTTTCACAGACCGGTCACTTGATCTACCAGTGCGGTGGTATCGACAAGCGAACCATCGAGAAGTTCGAGAAGGTTAGTCACTTTCCCTTCAATCGCGCGTCCTTTGCCCATCGATTTCCCCTACGACTCGAAACGTGCCCGCTACCCCGCTCGAGACCAAAAATTTTGCAATATGACCGTAATTTTTTTGGTGGGGCACTTACCCCGCCACTTGAGCGAAGGGAGCGTTTGCCCT…	0.99	KP964880
