# Supplementary material for: Genetic Diversity, Virulence, Race Profiling, and Comparative Genomic Analysis of the Fusarium oxysporum f. sp. conglutinans Strains Infecting Cabbages in China
Source: Front Microbiol. 2019 Jun 25;10:1373. doi: 10.3389/fmicb.2019.01373 (PMC6603142; doi:10.3389/fmicb.2019.01373)
Supplement: TABLE S2 — InDel primer pairs for FGL03-6 and 58385. [file Table_2.xlsx]

## Sheet: supplement table 2_InDel primer
1	Chr	Start	End	Ref	FGL03-6	58385	start	size	primer_num	left_primer	left_start	left_size	left_tm	left_gc	right_primer	right_end	right_size	right_tm	right_gc	product_size
2	supercont1.100	44704	44707	GATA	G	GATA	100	4	1	AATAGCGAAATCACGGATACACG	4	23	59.266	43.478	GAGGCTGAAGGCATACGTATCTG	171	23	60.859	52.174	168
3	supercont1.100	44704	44707	GATA	G	GATA	100	4	2	ATAGCGAAATCACGGATACACGG	5	23	60.856	47.826	GAGGCTGAAGGCATACGTATCTG	171	23	60.859	52.174	167
4	supercont1.1019	457	464	CGCCATTG	C	CGCCATTG	100	8	2	TTTATCTGAGACTCTTCGTGGCC	12	23	60.119	47.826	CTCCTCGTAGTAATACTCGGCAA	188	23	59.437	47.826	177
5	supercont1.1019	457	464	CGCCATTG	C	CGCCATTG	100	8	3	TTTATCTGAGACTCTTCGTGGCC	12	23	60.119	47.826	CCTGGAACTTCCTCCTCGTAGTA	199	23	60.624	52.174	188
6	supercont1.1029	2837	2837	G	G,GTAAT	G	100	5	1	TACTTTTCAGGGTGGAAAGTGGG	21	23	60.436	47.826	GCTTGACATGAAAGAAGCGGTAG	187	23	60.182	47.826	167
7	supercont1.1029	2837	2837	G	G,GTAAT	G	100	5	2	TACTTTTCAGGGTGGAAAGTGGG	21	23	60.436	47.826	GACTCGCTTGACATGAAAGAAGC	192	23	60.424	47.826	172
8	supercont1.1037	591	591	C	CAGGCG	C	100	6	3	GAGGGGAAGGATGAATTCGATCA	29	23	59.928	47.826	ACGTACAAGAAATGAGCCTTCGA	181	23	60.306	43.478	153
9	supercont1.1037	593	593	G	GCCGCATCCAGCCAGTAGGC	G	100	20	3	GAGGGGAAGGATGAATTCGATCA	27	23	59.928	47.826	ACGTACAAGAAATGAGCCTTCGA	179	23	60.306	43.478	153
10	supercont1.104	116812	116812	A	A,ATTCAGTCCGAAG	A	100	13	1	CGTACGGTTATGATCAACAAGCA	16	23	59.385	43.478	ATCACTACCAGAATGACTTCCCG	185	23	59.867	47.826	170
11	supercont1.104	116812	116812	A	A,ATTCAGTCCGAAG	A	100	13	2	ACGTACGGTTATGATCAACAAGC	15	23	59.385	43.478	ATCACTACCAGAATGACTTCCCG	185	23	59.867	47.826	171
12	supercont1.104	116812	116812	A	A,ATTCAGTCCGAAG	A	100	13	3	CGGAACATTTTCTTACGTACGGT	1	23	59.325	43.478	ATCACTACCAGAATGACTTCCCG	185	23	59.867	47.826	185
13	supercont1.1062	3422	3431	TCCCAAGCCA	TCCCAAGCCA,T	TCCCAAGCCA	100	10	1	AACGAATCTACGGCTATCTACCG	21	23	59.812	47.826	CCGCTAATATGCTTCGGTCTCAA	185	23	60.799	47.826	165
14	supercont1.1062	3422	3431	TCCCAAGCCA	TCCCAAGCCA,T	TCCCAAGCCA	100	10	2	AACGAATCTACGGCTATCTACCG	21	23	59.812	47.826	CGCTAATATGCTTCGGTCTCAAA	184	23	59.198	43.478	164
15	supercont1.1062	3422	3431	TCCCAAGCCA	TCCCAAGCCA,T	TCCCAAGCCA	100	10	3	ACAACTGAACGAATCTACGGCTA	14	23	59.808	43.478	CCGCTAATATGCTTCGGTCTCAA	185	23	60.799	47.826	172
16	supercont1.108	45566	45570	TGTCG	T	TGTCG	100	5	1	TTGAACAAACCCCCAGAACTTCT	12	23	60.31	43.478	ATTTGGTAGTCAGCACAGTCAGT	183	23	59.928	43.478	172
17	supercont1.108	45566	45570	TGTCG	T	TGTCG	100	5	2	TTGAACAAACCCCCAGAACTTCT	12	23	60.31	43.478	TTGGGGTTATTTGGTAGTCAGCA	191	23	59.925	43.478	180
18	supercont1.108	45566	45570	TGTCG	T	TGTCG	100	5	3	TTTGAACAAACCCCCAGAACTTC	11	23	59.551	43.478	ATTTGGTAGTCAGCACAGTCAGT	183	23	59.928	43.478	173
19	supercont1.108	47648	47664	CAACGCGATGCGATGCA	C	CAACGCGATGCGATGCA	100	17	1	AGAGATTATAAGCGAGCAAATGC	1	23	57.396	39.13	AAGACCTGCTGAAGCGAGAAAAA	199	23	60.994	43.478	199
20	supercont1.108	47648	47664	CAACGCGATGCGATGCA	C	CAACGCGATGCGATGCA	100	17	2	AGAGATTATAAGCGAGCAAATGC	1	23	57.396	39.13	AGACCTGCTGAAGCGAGAAAAA	198	22	60.485	45.455	198
21	supercont1.108	47648	47664	CAACGCGATGCGATGCA	C	CAACGCGATGCGATGCA	100	17	3	AGAGATTATAAGCGAGCAAATGC	1	23	57.396	39.13	AAGACCTGCTGAAGCGAGAAAA	199	22	60.485	45.455	199
22	supercont1.1090	4634	4634	G	GCGAATGATCTTCTATCGATGGTTCTGCTTGCT	G	100	33	1	CCTATCAGTCCCCAGCAGTTTTT	30	23	60.562	47.826	CATTGCTAATAGGCTGACCGTTG	169	23	59.997	47.826	140
23	supercont1.1090	4634	4634	G	GCGAATGATCTTCTATCGATGGTTCTGCTTGCT	G	100	33	2	CCTATCAGTCCCCAGCAGTTTTT	30	23	60.562	47.826	GTACACATATCTGCCTGGACTGT	199	23	59.867	47.826	170
24	supercont1.1090	4634	4634	G	GCGAATGATCTTCTATCGATGGTTCTGCTTGCT	G	100	33	3	CCTATCAGTCCCCAGCAGTTTTT	30	23	60.562	47.826	ACATTGCTAATAGGCTGACCGTT	170	23	60.371	43.478	141
25	supercont1.1149	384	389	CCCGAT	C	CCCGAT,C	100	6	1	CATCAGAGCCAAGTAGTCCTGAA	8	23	59.804	47.826	CTCGTACGCTGTATCTAGTAGGC	178	23	59.877	52.174	171
26	supercont1.1149	384	389	CCCGAT	C	CCCGAT,C	100	6	2	CAGAGCCAAGTAGTCCTGAAGAA	11	23	59.741	47.826	CTCGTACGCTGTATCTAGTAGGC	178	23	59.877	52.174	168
27	supercont1.1149	384	389	CCCGAT	C	CCCGAT,C	100	6	3	CATCAGAGCCAAGTAGTCCTGAA	8	23	59.804	47.826	ATTGATTGTAGGTCTTCGTCGGT	201	23	59.805	43.478	194
28	supercont1.1149	392	395	CGAT	C	CGAT,C	100	4	1	CAGAGCCAAGTAGTCCTGAAGAA	3	23	59.741	47.826	CTCGTACGCTGTATCTAGTAGGC	170	23	59.877	52.174	168
29	supercont1.1149	392	395	CGAT	C	CGAT,C	100	4	2	CAGAGCCAAGTAGTCCTGAAGAA	3	23	59.741	47.826	ATTGATTGTAGGTCTTCGTCGGT	193	23	59.805	43.478	191
30	supercont1.1149	392	395	CGAT	C	CGAT,C	100	4	3	ATCAGAGCCAAGTAGTCCTGAAG	1	23	59.55	47.826	CTCGTACGCTGTATCTAGTAGGC	170	23	59.877	52.174	170
31	supercont1.1149	402	402	G	GAGGAA	G,GAGGAA	100	6	1	AGAAAGAGAATTGGCAACTTCCG	12	23	59.496	43.478	ATTGATTGTAGGTCTTCGTCGGT	183	23	59.805	43.478	172
32	supercont1.1149	402	402	G	GAGGAA	G,GAGGAA	100	6	2	AGAAAGAGAATTGGCAACTTCCG	12	23	59.496	43.478	TTGATTGTAGGTCTTCGTCGGTC	182	23	60.367	47.826	171
33	supercont1.1149	402	402	G	GAGGAA	G,GAGGAA	100	6	3	AGAAAGAGAATTGGCAACTTCCG	12	23	59.496	43.478	GATTGTAGGTCTTCGTCGGTCTC	180	23	60.487	52.174	169
34	supercont1.1154	5276	5276	A	A,ACCATCCAG	A	100	9	1	AGCAATCCGTTCAACGAATCTTG	9	23	60.12	43.478	GATTCCGTTGACCAGTGCATAAG	195	23	59.936	47.826	187
35	supercont1.1154	5276	5276	A	A,ACCATCCAG	A	100	9	2	CAAGCAATCCGTTCAACGAATCT	7	23	60.12	43.478	GATTCCGTTGACCAGTGCATAAG	195	23	59.936	47.826	189
36	supercont1.1154	5276	5276	A	A,ACCATCCAG	A	100	9	3	CTCAAGCAATCCGTTCAACGAAT	5	23	60.12	43.478	GATTCCGTTGACCAGTGCATAAG	195	23	59.936	47.826	191
37	supercont1.1166	252	252	A	ATTCCT	A,ATTCCT	100	6	1	GAAAATTGGAAGGCTTTAGGGCA	5	23	59.739	43.478	CAATGTCCCAAGCTCTGGTTTTT	167	23	59.93	43.478	163
38	supercont1.1166	252	252	A	ATTCCT	A,ATTCCT	100	6	2	TGAAAATTGGAAGGCTTTAGGGC	4	23	59.739	43.478	CAATGTCCCAAGCTCTGGTTTTT	167	23	59.93	43.478	164
39	supercont1.1166	252	252	A	ATTCCT	A,ATTCCT	100	6	3	AAAATTGGAAGGCTTTAGGGCAG	6	23	59.738	43.478	CAATGTCCCAAGCTCTGGTTTTT	167	23	59.93	43.478	162
40	supercont1.1166	382	389	GTACACTC	G	GTACACTC,G	100	8	1	GGCATACCAAAAACCAGAGCTTG	7	23	60.615	47.826	AGTCTGGTTTCTGGAGTCAGTTG	202	23	60.181	47.826	196
41	supercont1.1166	382	389	GTACACTC	G	GTACACTC,G	100	8	2	GGCATACCAAAAACCAGAGCTTG	7	23	60.615	47.826	CTGGAGTCAGTTGCCCTTTTCTA	192	23	60.245	47.826	186
42	supercont1.1166	382	389	GTACACTC	G	GTACACTC,G	100	8	3	GGCATACCAAAAACCAGAGCTTG	7	23	60.615	47.826	TGGAGTCAGTTGCCCTTTTCTAT	191	23	59.669	43.478	185
43	supercont1.1189	715	725	CAGTTCATGGG	CAGTTCATGGG,CCCCGCATAGTTCATGGG	CAGTTCATGGG,C	100	20	1	AACGGTTCCATGATGTGATCACT	1	23	60.308	43.478	AACACCTAAGGGAAGCACAGAAC	200	23	60.748	47.826	200
44	supercont1.1189	730	731	CT	CT,CAGGTTCTAGGTCAGAT	CT,C	100	19	1	TCGAGGTAGCACCAATCCAAATC	31	23	60.682	47.826	GAACACCTAAGGGAAGCACAGAA	186	23	60.496	47.826	156
45	supercont1.1189	730	731	CT	CT,CAGGTTCTAGGTCAGAT	CT,C	100	19	2	TCGAGGTAGCACCAATCCAAATC	31	23	60.682	47.826	GAAGAACACCTAAGGGAAGCACA	189	23	60.496	47.826	159
46	supercont1.1189	730	731	CT	CT,CAGGTTCTAGGTCAGAT	CT,C	100	19	3	TCGAGGTAGCACCAATCCAAATC	31	23	60.682	47.826	AAGAACACCTAAGGGAAGCACAG	188	23	60.497	47.826	158
47	supercont1.11	162917	162956	AGATGGGATAGGCAGAGATTAAGGTGTGACGCTGATTTAC	A	AGATGGGATAGGCAGAGATTAAGGTGTGACGCTGATTTAC	100	40	1	ATTCGTTCTTTGCGCCCTGTC	18	21	61.805	52.381	AGTCTTGATGGATGCATGGAGAT	217	23	59.605	43.478	200
48	supercont1.11	162917	162956	AGATGGGATAGGCAGAGATTAAGGTGTGACGCTGATTTAC	A	AGATGGGATAGGCAGAGATTAAGGTGTGACGCTGATTTAC	100	40	2	ATTCGTTCTTTGCGCCCTGT	18	20	60.889	50	AGTCTTGATGGATGCATGGAGAT	217	23	59.605	43.478	200
49	supercont1.11	162917	162956	AGATGGGATAGGCAGAGATTAAGGTGTGACGCTGATTTAC	A	AGATGGGATAGGCAGAGATTAAGGTGTGACGCTGATTTAC	100	40	3	GTCGGTGTCGCGATCATCTC	36	20	60.931	60	AGTCTTGATGGATGCATGGAGAT	217	23	59.605	43.478	182
50	supercont1.11	361632	361632	T	TCGTAGGCTTAGGTGGATACACATACATACATACATA	T	100	37	1	ATGATACCAAAGATAAGCGGACC	33	23	58.358	43.478	TCCCTTCCTTCGATTTATGGCAT	195	23	59.862	43.478	163
51	supercont1.11	361632	361632	T	TCGTAGGCTTAGGTGGATACACATACATACATACATA	T	100	37	2	ATGATACCAAAGATAAGCGGACC	33	23	58.358	43.478	CTCCCTTCCTTCGATTTATGGCA	196	23	60.434	47.826	164
52	supercont1.11	361632	361632	T	TCGTAGGCTTAGGTGGATACACATACATACATACATA	T	100	37	3	ATGATACCAAAGATAAGCGGACC	33	23	58.358	43.478	ACTCCCTTCCTTCGATTTATGGC	197	23	60.434	47.826	165
53	supercont1.1214	2051	2051	C	C	C,CGAG	100	4	3	TTGACAGATGGTTTTTGAAGCCA	6	23	59.296	39.13	CAGCGAGGAAGAATTCAACAACC	172	23	60.365	47.826	167
54	supercont1.1217	2370	2373	GTTA	G	GTTA	100	4	1	TTTGTGGGTTAGTGGGGAATGAA	22	23	60.117	43.478	ATTCTAAAGGCGGTGAAGCTTTC	177	23	59.559	43.478	156
55	supercont1.1217	2370	2373	GTTA	G	GTTA	100	4	2	TTTTGTGGGTTAGTGGGGAATGA	21	23	60.117	43.478	ATTCTAAAGGCGGTGAAGCTTTC	177	23	59.559	43.478	157
56	supercont1.1217	2370	2373	GTTA	G	GTTA	100	4	3	TGATTTTGTGGGTTAGTGGGGAA	18	23	60.117	43.478	ATTCTAAAGGCGGTGAAGCTTTC	177	23	59.559	43.478	160
57	supercont1.1217	2374	2378	CTCTG	C	CTCTG	100	5	1	TTTGTGGGTTAGTGGGGAATGAA	18	23	60.117	43.478	ATTCTAAAGGCGGTGAAGCTTTC	173	23	59.559	43.478	156
58	supercont1.1217	2374	2378	CTCTG	C	CTCTG	100	5	2	TTTTGTGGGTTAGTGGGGAATGA	17	23	60.117	43.478	ATTCTAAAGGCGGTGAAGCTTTC	173	23	59.559	43.478	157
59	supercont1.1217	2374	2378	CTCTG	C	CTCTG	100	5	3	TGATTTTGTGGGTTAGTGGGGAA	14	23	60.117	43.478	ATTCTAAAGGCGGTGAAGCTTTC	173	23	59.559	43.478	160
60	supercont1.1238	4688	4695	TTTCTTTC	TTTCTTTC	T	100	8	1	CACAACCCGGGAGAAAATTATCG	22	23	59.935	47.826	GAGAGTTCTGGAGAAATGAGGCA	195	23	60.056	47.826	174
61	supercont1.1238	4688	4695	TTTCTTTC	TTTCTTTC	T	100	8	2	GCACAACCCGGGAGAAAATTATC	21	23	60.181	47.826	GAGAGTTCTGGAGAAATGAGGCA	195	23	60.056	47.826	175
62	supercont1.1238	4688	4695	TTTCTTTC	TTTCTTTC	T	100	8	3	AACCCGGGAGAAAATTATCGTCT	25	23	59.801	43.478	GAGAGTTCTGGAGAAATGAGGCA	195	23	60.056	47.826	171
63	supercont1.1240	1798	1802	CCCGT	CCCGT,C	CCCGT	100	5	1	CGAAGTCCATTTGGCTGACTTG	22	22	60.096	50	CAGCTTTCAAGATCCACACTTTGT	186	24	59.963	41.667	165
64	supercont1.1240	1798	1802	CCCGT	CCCGT,C	CCCGT	100	5	2	CGAAGTCCATTTGGCTGACTTG	22	22	60.096	50	ACAGCTTTCAAGATCCACACTTTG	187	24	59.963	41.667	166
65	supercont1.1240	1798	1802	CCCGT	CCCGT,C	CCCGT	100	5	3	CGAAGTCCATTTGGCTGACTTG	22	22	60.096	50	AGCTTTCAAGATCCACACTTTGT	185	23	58.79	39.13	164
66	supercont1.127	33228	33228	A	AGAGCAGCCAAGCAAGGGTCAATTGACCGGCGGTGCAGCCCTTTT	A	100	45	1	CCTCATCTGTCAGCTGGATATCC	4	23	60.056	52.174	CGGTACCAAGGTGAGAACTTCG	167	22	60.925	54.545	164
67	supercont1.127	33228	33228	A	AGAGCAGCCAAGCAAGGGTCAATTGACCGGCGGTGCAGCCCTTTT	A	100	45	2	CATCTGTCAGCTGGATATCCACA	7	23	59.929	47.826	CGGTACCAAGGTGAGAACTTCG	167	22	60.925	54.545	161
68	supercont1.127	33228	33228	A	AGAGCAGCCAAGCAAGGGTCAATTGACCGGCGGTGCAGCCCTTTT	A	100	45	3	CCTCATCTGTCAGCTGGATATCC	4	23	60.056	52.174	GGTACCAAGGTGAGAACTTCGC	166	22	61.186	54.545	163
69	supercont1.127	88324	88324	A	A,AACGTACTCCACAAG	A	100	15	3	AAACTGGTCGAGATACCTCTGGA	8	23	60.564	47.826	TAGGACTACTGCTGAGATGGACA	184	23	60.054	47.826	177
70	supercont1.1291	710	710	G	-	G,GAAAAA	100	6	1	TGCAAGCCCTGAAAAACATTTCT	9	23	59.866	39.13	AGTAGCAAGGTTGAACGGTGTAT	200	23	59.992	43.478	192
71	supercont1.1291	710	710	G	-	G,GAAAAA	100	6	2	TGCAAGCCCTGAAAAACATTTCT	9	23	59.866	39.13	AGTGAGGACGTGAATACCTAGGA	174	23	60.054	47.826	166
72	supercont1.1291	710	710	G	-	G,GAAAAA	100	6	3	TGCAAGCCCTGAAAAACATTTCT	9	23	59.866	39.13	CAGTGAGGACGTGAATACCTAGG	175	23	59.933	52.174	167
73	supercont1.130	32336	32336	A	A,AGTCCGAAGGACT	A	100	13	1	ACATCGTAATTACAAAGCAAAGCT	6	24	57.746	33.333	GGCAAAGTCTGTGTTGGAAAGTT	188	23	60.119	43.478	183
74	supercont1.130	32336	32336	A	A,AGTCCGAAGGACT	A	100	13	2	ACATCGTAATTACAAAGCAAAGCT	6	24	57.746	33.333	CAAGGCAAAGTCTGTGTTGGAAA	191	23	60.119	43.478	186
75	supercont1.130	32336	32336	A	A,AGTCCGAAGGACT	A	100	13	3	ACATCGTAATTACAAAGCAAAGCT	6	24	57.746	33.333	AAGGCAAAGTCTGTGTTGGAAAG	190	23	59.869	43.478	185
76	supercont1.1383	2298	2302	ATAAT	ATAAT,A	ATAAT	100	5	3	AACATGAAGCCTGAAGAATACGT	33	23	58.42	39.13	TGGTCTCTGCCCATATCATATCG	200	23	59.551	47.826	168
77	supercont1.138	80524	80524	C	C,CTCAACTCAACGT	C	100	13	1	GCAATCGTTCAAGCTACCAACAT	12	23	60.12	43.478	AAGAGAGGAGAAACCCAAAAGCA	181	23	60.118	43.478	170
78	supercont1.138	80524	80524	C	C,CTCAACTCAACGT	C	100	13	3	AGCTACCAACATAAGCTTGGTCT	23	23	59.736	43.478	AAGAGAGGAGAAACCCAAAAGCA	181	23	60.118	43.478	159
79	supercont1.140	43591	43591	G	GTTATTCAGTCCGAAGGACTT	G	100	21	1	CCACTCACTCGTAGCATTTGTTG	22	23	60.121	47.826	GAATGACAATAGCGGCAAGACTC	191	23	59.998	47.826	170
80	supercont1.140	43591	43591	G	GTTATTCAGTCCGAAGGACTT	G	100	21	2	TTGACCACTCACTCGTAGCATTT	18	23	60.244	43.478	GAATGACAATAGCGGCAAGACTC	191	23	59.998	47.826	174
81	supercont1.140	43591	43591	G	GTTATTCAGTCCGAAGGACTT	G	100	21	3	CCACTCACTCGTAGCATTTGTTG	22	23	60.121	47.826	GGAAAGAATGACAATAGCGGCAA	196	23	59.871	43.478	175
82	supercont1.142	61776	61776	T	T,TAGGGGA	T	100	7	1	ACTTTTTGTTGCATTCCCTGGAC	20	23	60.181	43.478	AGGTGATCGAATTAAGAGCAGGG	175	23	60.181	47.826	156
83	supercont1.142	61781	61781	A	A,ATACCT	A	100	6	1	TGGACAGGGAAAAGGAAAGATGT	33	23	59.86	43.478	AGGTGATCGAATTAAGAGCAGGG	170	23	60.181	47.826	138
84	supercont1.142	61781	61781	A	A,ATACCT	A	100	6	2	TGGACAGGGAAAAGGAAAGATGT	33	23	59.86	43.478	GGTGATCGAATTAAGAGCAGGGA	169	23	60.181	47.826	137
85	supercont1.142	61781	61781	A	A,ATACCT	A	100	6	3	ACTTTTTGTTGCATTCCCTGGAC	15	23	60.181	43.478	AGGTGATCGAATTAAGAGCAGGG	170	23	60.181	47.826	156
86	supercont1.1432	3213	3213	C	C	CGTTTTGATGGGTATTCA	100	18	1	GAGATAACGCCACTTCAGAGGAT	17	23	59.931	47.826	GCGTGTATGAGATCCCAAATTACA	199	24	59.186	41.667	183
87	supercont1.1432	3213	3213	C	C	CGTTTTGATGGGTATTCA	100	18	2	GAGATAACGCCACTTCAGAGGAT	17	23	59.931	47.826	TGCGTGTATGAGATCCCAAATTAC	200	24	59.186	41.667	184
88	supercont1.1505	2213	2228	GCAATCCTGCATACGT	G	GCAATCCTGCATACGT,G	100	16	1	CCTTTACCCAAGGTCGAATTATCG	31	24	59.49	45.833	CGACGATGACGAGTTAACGTTTT	207	23	59.882	43.478	177
89	supercont1.1505	2213	2228	GCAATCCTGCATACGT	G	GCAATCCTGCATACGT,G	100	16	2	CCTTTACCCAAGGTCGAATTATCG	31	24	59.49	45.833	CGATGACGAGTTAACGTTTTGCT	204	23	60.121	43.478	174
90	supercont1.1505	2213	2228	GCAATCCTGCATACGT	G	GCAATCCTGCATACGT,G	100	16	3	GTCTGTGTCCCCTTTACCCAAG	21	22	60.552	54.545	CGACGATGACGAGTTAACGTTTT	207	23	59.882	43.478	187
91	supercont1.1505	2595	2595	T	TAGGTA	T,TAGGTA	100	6	1	ACCAGTCTGATATATTGCAGTAGT	2	24	57.014	37.5	CATTACCTTTGCGTGAGATCCCA	172	23	60.931	47.826	171
92	supercont1.1505	2595	2595	T	TAGGTA	T,TAGGTA	100	6	2	ACCAGTCTGATATATTGCAGTAGT	2	24	57.014	37.5	ATTACCTTTGCGTGAGATCCCAC	171	23	60.931	47.826	170
93	supercont1.1505	2595	2595	T	TAGGTA	T,TAGGTA	100	6	3	ACCAGTCTGATATATTGCAGTAGT	2	24	57.014	37.5	GCATTACCTTTGCGTGAGATCC	173	22	59.968	50	172
94	supercont1.1505	2596	2596	C	CTAATGAA	C,CTAATGAA	100	8	1	ACCAGTCTGATATATTGCAGTAGT	1	24	57.014	37.5	CATTACCTTTGCGTGAGATCCCA	171	23	60.931	47.826	171
95	supercont1.1505	2596	2596	C	CTAATGAA	C,CTAATGAA	100	8	2	ACCAGTCTGATATATTGCAGTAGT	1	24	57.014	37.5	ATTACCTTTGCGTGAGATCCCAC	170	23	60.931	47.826	170
96	supercont1.1505	2596	2596	C	CTAATGAA	C,CTAATGAA	100	8	3	ACCAGTCTGATATATTGCAGTAGT	1	24	57.014	37.5	GCATTACCTTTGCGTGAGATCC	172	22	59.968	50	172
97	supercont1.1539	2613	2613	C	CTTTT	C,CTTTT	100	5	1	TACTCTTGCGTATGACAAAGGCA	24	23	60.306	43.478	AACAAGATGGATGTTACAGGCCA	198	23	60.245	43.478	175
98	supercont1.1539	2613	2613	C	CTTTT	C,CTTTT	100	5	2	CTACTCTTGCGTATGACAAAGGC	23	23	59.693	47.826	AACAAGATGGATGTTACAGGCCA	198	23	60.245	43.478	176
99	supercont1.1539	2613	2613	C	CTTTT	C,CTTTT	100	5	3	CAAGCTGGATGAACTACTCTTGC	10	23	59.627	47.826	AACAAGATGGATGTTACAGGCCA	198	23	60.245	43.478	189
100	supercont1.153	24397	24397	G	G,GTTGATGCGAGTGGACATGGCGGGTATTCTAGGAGGAGTCCAGCGCGAC	G	100	49	1	CATATGTAAAGGGACGGTTTCGC	13	23	59.998	47.826	TGCAACATTTGGAAAGCAGATCT	196	23	59.425	39.13	184
101	supercont1.153	24397	24397	G	G,GTTGATGCGAGTGGACATGGCGGGTATTCTAGGAGGAGTCCAGCGCGAC	G	100	49	2	CATATGTAAAGGGACGGTTTCGC	13	23	59.998	47.826	GTGCAACATTTGGAAAGCAGATC	197	23	59.323	43.478	185
102	supercont1.153	24397	24397	G	G,GTTGATGCGAGTGGACATGGCGGGTATTCTAGGAGGAGTCCAGCGCGAC	G	100	49	3	CATATGTAAAGGGACGGTTTCGC	13	23	59.998	47.826	CGTGCAACATTTGGAAAGCAGAT	198	23	60.858	43.478	186
103	supercont1.1581	488	488	A	ATTTT	A	100	5	1	TGTTGAGAGTTCAGCAAGACGTA	28	23	59.932	43.478	TAAGCCTACTTCTTTAACGCGCT	199	23	60.368	43.478	172
104	supercont1.1581	488	488	A	ATTTT	A	100	5	2	TGTTGAGAGTTCAGCAAGACGTA	28	23	59.932	43.478	CCTACTTCTTTAACGCGCTTTGA	195	23	59.569	43.478	168
105	supercont1.1581	488	488	A	ATTTT	A	100	5	3	TGTTGAGAGTTCAGCAAGACGTA	28	23	59.932	43.478	ATAAGCCTACTTCTTTAACGCGC	200	23	59.445	43.478	173
106	supercont1.1581	496	496	T	TTTCATTTTATTTTAGGTCTTCC	T	100	23	1	TGTTGAGAGTTCAGCAAGACGTA	20	23	59.932	43.478	TAAGCCTACTTCTTTAACGCGCT	191	23	60.368	43.478	172
107	supercont1.1581	496	496	T	TTTCATTTTATTTTAGGTCTTCC	T	100	23	2	TGTTGAGAGTTCAGCAAGACGTA	20	23	59.932	43.478	CCTACTTCTTTAACGCGCTTTGA	187	23	59.569	43.478	168
108	supercont1.1581	496	496	T	TTTCATTTTATTTTAGGTCTTCC	T	100	23	3	TGTTGAGAGTTCAGCAAGACGTA	20	23	59.932	43.478	ATAAGCCTACTTCTTTAACGCGC	192	23	59.445	43.478	173
109	supercont1.1582	846	846	G	G	G,GAAA	100	4	1	GAACCGCCAATGTCCATTTTGA	34	22	60.029	45.455	CTAGGCGGTCTTTCACTAGACAT	199	23	59.618	47.826	166
110	supercont1.1582	846	846	G	G	G,GAAA	100	4	2	GAACCGCCAATGTCCATTTTGA	34	22	60.029	45.455	AGGCGGTCTTTCACTAGACATTG	197	23	60.618	47.826	164
111	supercont1.1582	846	846	G	G	G,GAAA	100	4	3	GAACCGCCAATGTCCATTTTGA	34	22	60.029	45.455	TAGGCGGTCTTTCACTAGACATT	198	23	59.232	43.478	165
112	supercont1.1607	625	625	G	G	G,GTCT	100	4	1	GAAATCCATTTGTGCACCCATGA	23	23	60.056	43.478	TCAGTCTTTCTACACAGGAACAT	187	23	57.192	39.13	165
113	supercont1.1607	625	625	G	G	G,GTCT	100	4	2	GAAATCCATTTGTGCACCCATGA	23	23	60.056	43.478	ATCAGTCTTTCTACACAGGAACA	188	23	57.192	39.13	166
114	supercont1.1607	625	625	G	G	G,GTCT	100	4	3	TGAAATCCATTTGTGCACCCATG	22	23	60.307	43.478	TCAGTCTTTCTACACAGGAACAT	187	23	57.192	39.13	166
115	supercont1.160	8382	8388	GCAGAGA	GCAGAGA,G	GCAGAGA	100	7	1	ATTACCAAGAGATAAGGAAAAACTAAA	29	27	55.32	25.926	AGCTGGTATTATTAATTAAGGGGCT	181	25	57.896	36	153
116	supercont1.160	8382	8388	GCAGAGA	GCAGAGA,G	GCAGAGA	100	7	2	ATTACCAAGAGATAAGGAAAAACTAAA	29	27	55.32	25.926	GCTGGTATTATTAATTAAGGGGCT	180	24	56.588	37.5	152
117	supercont1.160	8382	8388	GCAGAGA	GCAGAGA,G	GCAGAGA	100	7	3	ATTACCAAGAGATAAGGAAAAACTAAA	29	27	55.32	25.926	AGCTGGTATTATTAATTAAGGGGC	181	24	56.588	37.5	153
118	supercont1.1612	939	943	TTAAC	T	TTAAC,T	100	5	1	AGGCAGTAGGTGTGAATTGTGAT	21	23	59.991	43.478	TCTTGTGACCATCAGATGAATAGT	190	24	57.449	37.5	170
119	supercont1.1612	939	943	TTAAC	T	TTAAC,T	100	5	2	ATCGGTTAGGAAACAGGCAGTAG	7	23	60.119	47.826	TCTTGTGACCATCAGATGAATAGT	190	24	57.449	37.5	184
120	supercont1.1612	939	943	TTAAC	T	TTAAC,T	100	5	3	GGCAGTAGGTGTGAATTGTGATG	22	23	59.872	47.826	TCTTGTGACCATCAGATGAATAGT	190	24	57.449	37.5	169
121	supercont1.1615	1193	1196	AACC	AACC,A	AACC	100	4	1	CTTCCAGACTTGATGCGCAATAG	3	23	59.998	47.826	GCCTTCATCTACATGAACGAACG	180	23	60	47.826	178
122	supercont1.1652	1831	1834	CAAT	CAAT,C	CAAT	100	4	1	TTTTGTGTAGGAGGACAGTCTCG	30	23	59.995	47.826	GACAAATTTTCTCGGTCTGTCCC	200	23	59.811	47.826	171
123	supercont1.1652	1831	1834	CAAT	CAAT,C	CAAT	100	4	2	TTTTGTGTAGGAGGACAGTCTCG	30	23	59.995	47.826	GCTGACAAATTTTCTCGGTCTGT	203	23	59.749	43.478	174
124	supercont1.1652	1831	1834	CAAT	CAAT,C	CAAT	100	4	3	GGGTGCTGAATGGCGATATTTTT	11	23	60.181	43.478	GACAAATTTTCTCGGTCTGTCCC	200	23	59.811	47.826	190
125	supercont1.1693	1746	1746	C	C,CATA	CATA	100	4	2	AGCTTTTACTGGGTAACTCAGCA	6	23	59.928	43.478	GGTACTTTTGCGAATGCTCCC	199	21	59.868	52.381	194
126	supercont1.1729	2451	2451	G	GACTGAGTGTCGCAC	G,GACTGAGTGTCGCAC	100	15	1	GAGCCGATTCAGAAGCTTGTGA	32	22	60.933	50	GACCTCCACCCTGTACTGTTTC	194	22	60.29	54.545	163
127	supercont1.1729	2451	2451	G	GACTGAGTGTCGCAC	G,GACTGAGTGTCGCAC	100	15	2	AGAGCCGATTCAGAAGCTTGTG	31	22	60.934	50	GACCTCCACCCTGTACTGTTTC	194	22	60.29	54.545	164
128	supercont1.1729	2451	2451	G	GACTGAGTGTCGCAC	G,GACTGAGTGTCGCAC	100	15	3	CAGAGCCGATTCAGAAGCTTGT	30	22	60.934	50	GACCTCCACCCTGTACTGTTTC	194	22	60.29	54.545	165
129	supercont1.1783	1942	1942	G	G,GTTC	G,GTT	100	8	1	AAATAGATCACTGTTTCAGGCCA	19	23	58.078	39.13	TGAGAGTTCTAATATGCCCCCAC	172	23	59.609	47.826	154
130	supercont1.1783	1942	1942	G	G,GTTC	G,GTT	100	8	2	AAATAGATCACTGTTTCAGGCCA	19	23	58.078	39.13	AGAGTTCTAATATGCCCCCACTG	170	23	59.607	47.826	152
131	supercont1.1783	1942	1942	G	G,GTTC	G,GTT	100	8	3	AATAGATCACTGTTTCAGGCCAT	20	23	57.879	39.13	TGAGAGTTCTAATATGCCCCCAC	172	23	59.609	47.826	153
132	supercont1.1783	1944	1948	CACCG	CACCG,C	CACCG,CCCG	100	6	1	TCAGGCCATATAATACTGACCTCG	32	24	59.537	45.833	TGTTCAGGGATGACTAGAAGCAG	201	23	59.804	47.826	170
133	supercont1.1783	1944	1948	CACCG	CACCG,C	CACCG,CCCG	100	6	2	TCAGGCCATATAATACTGACCTCG	32	24	59.537	45.833	GTTCAGGGATGACTAGAAGCAGG	200	23	60.431	52.174	169
134	supercont1.1808	808	819	GAAGGGAAGGGA	GAAGGGAAGGGA,G	GAAGGGAAGGGA	100	12	1	AGTGCTTGTAGAGGCTCAACATG	31	23	60.868	47.826	AGCTAATCACTAGTATCGGTGGC	191	23	59.744	47.826	161
135	supercont1.1808	808	819	GAAGGGAAGGGA	GAAGGGAAGGGA,G	GAAGGGAAGGGA	100	12	2	CAGTGCTTGTAGAGGCTCAACAT	30	23	60.868	47.826	AGCTAATCACTAGTATCGGTGGC	191	23	59.744	47.826	162
136	supercont1.1808	808	819	GAAGGGAAGGGA	GAAGGGAAGGGA,G	GAAGGGAAGGGA	100	12	3	AGTGCTTGTAGAGGCTCAACATG	31	23	60.868	47.826	AATCACTAGTATCGGTGGCCAAC	187	23	60.432	47.826	157
137	supercont1.1853	806	806	T	TTGGGGTG	T,TTGGGGTG	100	8	1	CGTACGATAACAAATACTAGCGGC	21	24	59.912	45.833	TGCTCAAAAGAATCATTTGGCCT	198	23	59.42	39.13	178
138	supercont1.1853	806	806	T	TTGGGGTG	T,TTGGGGTG	100	8	2	CGTACGATAACAAATACTAGCGGC	21	24	59.912	45.833	GTGCTCAAAAGAATCATTTGGCC	199	23	59.319	43.478	179
139	supercont1.1853	806	806	T	TTGGGGTG	T,TTGGGGTG	100	8	3	CGTACGATAACAAATACTAGCGGC	21	24	59.912	45.833	AAAAGAATCATTTGGCCTCTGCT	193	23	59.163	39.13	173
140	supercont1.1854	800	800	A	ACGCTCCCCG,ACGCTCCCTG	A,ACGCTCCCTG	100	21	1	TAGCATATGTTACAGAAGCCCGG	4	23	60.244	47.826	GCTGAAAAGCATCTGACCAGATT	168	23	59.557	43.478	165
141	supercont1.1854	800	800	A	ACGCTCCCCG,ACGCTCCCTG	A,ACGCTCCCTG	100	21	2	TAGCATATGTTACAGAAGCCCGG	4	23	60.244	47.826	TCGGAGAAATACAGTAAGCGCTA	193	23	59.371	43.478	190
142	supercont1.18	425143	425170	CGACTACGATGAGGAGATGATGGACGAG	C	CGACTACGATGAGGAGATGATGGACGAG	100	28	1	TCTCCAACGAGAAAGTCAGTCAG	27	23	59.995	47.826	TCACAGCACATGGAGATCTCTTC	213	23	60.119	47.826	187
143	supercont1.18	425143	425170	CGACTACGATGAGGAGATGATGGACGAG	C	CGACTACGATGAGGAGATGATGGACGAG	100	28	2	GTCTCCAACGAGAAAGTCAGTCA	26	23	60.243	47.826	TCACAGCACATGGAGATCTCTTC	213	23	60.119	47.826	188
144	supercont1.18	425143	425170	CGACTACGATGAGGAGATGATGGACGAG	C	CGACTACGATGAGGAGATGATGGACGAG	100	28	3	TCTCCAACGAGAAAGTCAGTCAG	27	23	59.995	47.826	CACATGGAGATCTCTTCGAGGAA	207	23	59.617	47.826	181
145	supercont1.1924	167	193	ATGATGGATAGATACATTGCGCCCCAG	ATGATGGATAGATACATTGCGCCCCAG	ATGATGGATAGATACATTGCGCCCCAG,A	100	27	1	AGATACTAGCTGGGGATGGCTAT	20	23	59.987	47.826	TCATTGGACGTGTACATTTCTCA	204	23	58.111	39.13	185
146	supercont1.1924	167	193	ATGATGGATAGATACATTGCGCCCCAG	ATGATGGATAGATACATTGCGCCCCAG	ATGATGGATAGATACATTGCGCCCCAG,A	100	27	2	AGATACTAGCTGGGGATGGCTAT	20	23	59.987	47.826	CATTGGACGTGTACATTTCTCAGA	203	24	59.071	41.667	184
147	supercont1.1924	167	193	ATGATGGATAGATACATTGCGCCCCAG	ATGATGGATAGATACATTGCGCCCCAG	ATGATGGATAGATACATTGCGCCCCAG,A	100	27	3	AGATACTAGCTGGGGATGGCTAT	20	23	59.987	47.826	TCATTGGACGTGTACATTTCTCAG	204	24	59.071	41.667	185
148	supercont1.1924	766	769	TAGG	T	TAGG,T	100	4	1	CGTAGGTTCCACGCTTCATATGT	11	23	60.737	47.826	TGGTGAGAACTGTTCCTCGTTAG	185	23	59.995	47.826	175
149	supercont1.1924	766	769	TAGG	T	TAGG,T	100	4	2	CGTAGGTTCCACGCTTCATATGT	11	23	60.737	47.826	GGTGAGAACTGTTCCTCGTTAGT	184	23	59.994	47.826	174
150	supercont1.1924	766	769	TAGG	T	TAGG,T	100	4	3	CGTAGGTTCCACGCTTCATATGT	11	23	60.737	47.826	CTCGTTAGTTTGGGATGCCTAGA	170	23	59.868	47.826	160
151	supercont1.1924	771	775	TACCA	T	TACCA,T	100	5	1	CGTAGGTTCCACGCTTCATATGT	6	23	60.737	47.826	TGGTGAGAACTGTTCCTCGTTAG	180	23	59.995	47.826	175
152	supercont1.1924	771	775	TACCA	T	TACCA,T	100	5	2	CGTAGGTTCCACGCTTCATATGT	6	23	60.737	47.826	GGTGAGAACTGTTCCTCGTTAGT	179	23	59.994	47.826	174
153	supercont1.1924	771	775	TACCA	T	TACCA,T	100	5	3	CGTAGGTTCCACGCTTCATATGT	6	23	60.737	47.826	AACTGTTCCTCGTTAGTTTGGGA	173	23	59.865	43.478	168
154	supercont1.1928	1882	1882	A	AGTCATACCCGC	-	100	12	2	GTGTTACCTTCGTGCTTGGTTG	24	22	60.287	50	AACATAACATCTAGGCGGTGGAG	198	23	60.181	47.826	175
155	supercont1.1956	527	532	CAAGGT	CAAGGT,C	CAAGGT	100	6	1	GTTAGCAACCTTTCCGACTTCAC	3	23	60.059	47.826	GTCAACCAAGACATCCCTTTGC	192	22	60.03	50	190
156	supercont1.1956	527	532	CAAGGT	CAAGGT,C	CAAGGT	100	6	2	AGTTAGCAACCTTTCCGACTTCA	2	23	60.181	43.478	GTCAACCAAGACATCCCTTTGC	192	22	60.03	50	191
157	supercont1.1956	527	532	CAAGGT	CAAGGT,C	CAAGGT	100	6	3	CAGTTAGCAACCTTTCCGACTTC	1	23	59.813	47.826	GTCAACCAAGACATCCCTTTGC	192	22	60.03	50	192
158	supercont1.1956	534	534	A	A,AACCTG	A	100	6	1	CTTCACAGTGCCAAAGCTCATTC	13	23	60.611	47.826	GTCAACCAAGACATCCCTTTGC	185	22	60.03	50	173
159	supercont1.1956	534	534	A	A,AACCTG	A	100	6	2	GTGCCAAAGCTCATTCCAAAGAG	20	23	60.613	47.826	GTCAACCAAGACATCCCTTTGC	185	22	60.03	50	166
160	supercont1.197	43401	43401	T	TTTC	T	100	4	1	AAGGATGATGAAATGGCCAGCTA	12	23	60.117	43.478	AGCGTCACCTTTCTCCTACTTTC	199	23	60.306	47.826	188
161	supercont1.197	43401	43401	T	TTTC	T	100	4	2	AAGGATGATGAAATGGCCAGCTA	12	23	60.117	43.478	TCCAATACTTTCTTCCCCTCCTG	167	23	59.476	47.826	156
162	supercont1.197	43401	43401	T	TTTC	T	100	4	3	AAGGATGATGAAATGGCCAGCTA	12	23	60.117	43.478	GCGTCACCTTTCTCCTACTTTCA	198	23	60.554	47.826	187
163	supercont1.19	22934	22934	A	AGCCGAAGGC	A	100	10	1	CCAGGTACTCAGATTGATCGGG	2	22	59.964	54.545	TGTTGAGAACGTATTGCTCCAGA	194	23	59.994	43.478	193
164	supercont1.19	22934	22934	A	AGCCGAAGGC	A	100	10	2	GTACTCAGATTGATCGGGCCTTG	6	23	61.047	52.174	TGTTGAGAACGTATTGCTCCAGA	194	23	59.994	43.478	189
165	supercont1.19	22934	22934	A	AGCCGAAGGC	A	100	10	3	TACTCAGATTGATCGGGCCTTG	7	22	59.897	50	TGTTGAGAACGTATTGCTCCAGA	194	23	59.994	43.478	188
166	supercont1.1	927666	927697	ACTCGGTGGAAACGGGCTGCATGATACATCTC	A	ACTCGGTGGAAACGGGCTGCATGATACATCTC	100	32	1	GCACAGTGAACCTGACACAAATT	27	23	60.181	43.478	TATGTACCCATACGCAAGAGACG	217	23	59.996	47.826	191
167	supercont1.1	927666	927697	ACTCGGTGGAAACGGGCTGCATGATACATCTC	A	ACTCGGTGGAAACGGGCTGCATGATACATCTC	100	32	2	ACATACGATGAGATGCACAGTGA	13	23	59.869	43.478	TACGCAAGAGACGAGATGCATAA	207	23	59.934	43.478	195
168	supercont1.1	927666	927697	ACTCGGTGGAAACGGGCTGCATGATACATCTC	A	ACTCGGTGGAAACGGGCTGCATGATACATCTC	100	32	3	GCACAGTGAACCTGACACAAATT	27	23	60.181	43.478	TACGCAAGAGACGAGATGCATAA	207	23	59.934	43.478	181
169	supercont1.2007	1080	1090	CATATTTTCCG	C	CATATTTTCCG,C	100	11	1	GTCCCTGATACACAACGAGTTCA	1	23	60.306	47.826	CTGACCACCCAGTCTTTACGAG	181	22	60.353	54.545	181
170	supercont1.2007	1080	1090	CATATTTTCCG	C	CATATTTTCCG,C	100	11	2	TCCCTGATACACAACGAGTTCAA	2	23	59.677	43.478	CTGACCACCCAGTCTTTACGAG	181	22	60.353	54.545	180
171	supercont1.2007	1080	1090	CATATTTTCCG	C	CATATTTTCCG,C	100	11	3	CCCTGATACACAACGAGTTCAAG	3	23	59.32	47.826	CTGACCACCCAGTCTTTACGAG	181	22	60.353	54.545	179
172	supercont1.2007	1099	1109	CGTGGGTGTAG	C	CGTGGGTGTAG,C	100	11	3	TTCAAGTAGTGCCAGGCTTCTC	1	22	60.29	50	CTTCAGAAGAGCGGCAAAATCCA	195	23	61.67	47.826	195
173	supercont1.2007	1126	1126	G	GGCAT	G,GGCAT	100	5	3	CCGACACATCTTCAACCGAAAAA	9	23	59.997	43.478	CCGAAGGCTCATAAGATCCAGAT	193	23	59.74	47.826	185
174	supercont1.2007	1128	1128	G	GTTAC	G,GTTAC	100	5	3	CCGACACATCTTCAACCGAAAAA	7	23	59.997	43.478	CCGAAGGCTCATAAGATCCAGAT	191	23	59.74	47.826	185
175	supercont1.2007	1143	1150	GTAAAGAC	G	GTAAAGAC,G	100	8	1	CTTCAACCGAAAAACCAGCAAAG	1	23	59.449	43.478	CCGAAGGCTCATAAGATCCAGAT	176	23	59.74	47.826	176
176	supercont1.2007	1143	1150	GTAAAGAC	G	GTAAAGAC,G	100	8	2	TTCAACCGAAAAACCAGCAAAGG	2	23	60.677	43.478	CCGAAGGCTCATAAGATCCAGAT	176	23	59.74	47.826	175
177	supercont1.2007	1143	1150	GTAAAGAC	G	GTAAAGAC,G	100	8	3	AACCGAAAAACCAGCAAAGGTC	5	22	60.159	45.455	CCGAAGGCTCATAAGATCCAGAT	176	23	59.74	47.826	172
178	supercont1.2009	1634	1634	G	GTGA	G,GTGA	100	4	1	CTGGACTCTGATGAATTTGCGTT	11	23	59.562	43.478	TGGCAGGACCATACCCTTAGATA	176	23	60.117	47.826	166
179	supercont1.2009	1634	1634	G	GTGA	G,GTGA	100	4	2	AGGGCTGGACTCTGATGAATTTG	7	23	60.624	47.826	TGGCAGGACCATACCCTTAGATA	176	23	60.117	47.826	170
180	supercont1.2009	1634	1634	G	GTGA	G,GTGA	100	4	3	CAGGGCTGGACTCTGATGAATTT	6	23	60.624	47.826	TGGCAGGACCATACCCTTAGATA	176	23	60.117	47.826	171
181	supercont1.2009	1642	1646	AGTAG	A	AGTAG,A	100	5	1	CTGGACTCTGATGAATTTGCGTT	3	23	59.562	43.478	TCTTTTAGTTTAGTGGCAGGACC	181	23	58.351	43.478	179
182	supercont1.2009	1642	1646	AGTAG	A	AGTAG,A	100	5	2	TGGACTCTGATGAATTTGCGTTT	4	23	59.18	39.13	TCTTTTAGTTTAGTGGCAGGACC	181	23	58.351	43.478	178
183	supercont1.2009	1642	1646	AGTAG	A	AGTAG,A	100	5	3	CTGGACTCTGATGAATTTGCGTT	3	23	59.562	43.478	TTCTTTTAGTTTAGTGGCAGGACC	182	24	58.932	41.667	180
184	supercont1.2018	532	541	CTATCTGCGA	C,CATTATCTGCGA	CTATCTGCGA,C	100	14	1	AGGATAGTCAATTTACAACCCCTGT	2	25	59.747	40	GATCCATGTTCATTTGCAGGGTT	184	23	59.804	43.478	183
185	supercont1.2018	532	541	CTATCTGCGA	C,CATTATCTGCGA	CTATCTGCGA,C	100	14	2	AGGATAGTCAATTTACAACCCCTGT	2	25	59.747	40	ATGATCCATGTTCATTTGCAGGG	186	23	59.613	43.478	185
186	supercont1.2018	532	541	CTATCTGCGA	C,CATTATCTGCGA	CTATCTGCGA,C	100	14	3	TTCTCTTAATCAGTTTCCCAGCT	28	23	57.495	39.13	GATCCATGTTCATTTGCAGGGTT	184	23	59.804	43.478	157
187	supercont1.2018	730	733	GTAC	G	GTAC,G	100	4	1	TACCGCTATATCGAGGGATCCTT	6	23	60.054	47.826	AGTGTTAGCATTTTGAATGGCCC	185	23	60.056	43.478	180
188	supercont1.2018	730	733	GTAC	G	GTAC,G	100	4	2	TTACCGCTATATCGAGGGATCCT	5	23	60.054	47.826	AGTGTTAGCATTTTGAATGGCCC	185	23	60.056	43.478	181
189	supercont1.2018	730	733	GTAC	G	GTAC,G	100	4	3	TACCGCTATATCGAGGGATCCTT	6	23	60.054	47.826	TGTTAGCATTTTGAATGGCCCAG	183	23	60.056	43.478	178
190	supercont1.2018	918	918	C	CACTGGAGAGGAATATTCT,CGTTCACCCCGCAAGATCG	C,CACTGGAGAGGAATATTCT	100	39	1	CCAGCTCTGGTAGACACTAACTT	32	23	59.488	47.826	CTTGTCTCTCGGTTCGCTATACA	178	23	59.935	47.826	147
191	supercont1.2018	918	918	C	CACTGGAGAGGAATATTCT,CGTTCACCCCGCAAGATCG	C,CACTGGAGAGGAATATTCT	100	39	2	CCAGCTCTGGTAGACACTAACTT	32	23	59.488	47.826	CACTTGTCTCTCGGTTCGCTATA	180	23	59.935	47.826	149
192	supercont1.2018	918	918	C	CACTGGAGAGGAATATTCT,CGTTCACCCCGCAAGATCG	C,CACTGGAGAGGAATATTCT	100	39	3	CCAGCTCTGGTAGACACTAACTT	32	23	59.488	47.826	ACTTGTCTCTCGGTTCGCTATAC	179	23	59.935	47.826	148
193	supercont1.2031	1403	1403	T	T,TTAATATATATATATA	TTAATATATATATATA,TTCATATATATATATATA	100	35	1	GGCTTGTAACAACTACTGCCTTG	2	23	60.058	47.826	AGTGCTATAAGACTGATAAATATGTGCG	172	28	59.705	35.714	171
194	supercont1.2031	1403	1403	T	T,TTAATATATATATATA	TTAATATATATATATA,TTCATATATATATATATA	100	35	2	GGCTTGTAACAACTACTGCCTTG	2	23	60.058	47.826	GTGCTATAAGACTGATAAATATGTGCG	171	27	58.624	37.037	170
195	supercont1.2031	1403	1403	T	T,TTAATATATATATATA	TTAATATATATATATA,TTCATATATATATATATA	100	35	3	GGCTTGTAACAACTACTGCCTTG	2	23	60.058	47.826	TGCTATAAGACTGATAAATATGTGCG	170	26	57.534	34.615	169
196	supercont1.2063	1285	1285	C	CCAT	-	100	4	1	CCGTAGCTGAAGTCCTTTACGAA	19	23	60.367	47.826	CAGACCTGGGTATGCCGG	165	18	59.494	66.667	147
197	supercont1.2063	1285	1285	C	CCAT	-	100	4	2	CCGTAGCTGAAGTCCTTTACGAA	19	23	60.367	47.826	CCAGACCTGGGTATGCCG	166	18	59.494	66.667	148
198	supercont1.2063	547	547	G	GACACC	-	100	6	1	GAAGGCTTCGTCGTTCGTCT	36	20	60.387	55	TTGATTTGTTTCAGCCCTTTCCC	191	23	59.929	43.478	156
199	supercont1.2063	547	547	G	GACACC	-	100	6	2	GAAGGCTTCGTCGTTCGTCT	36	20	60.387	55	GCCTTGATTGATTTGTTTCAGCC	198	23	59.319	43.478	163
200	supercont1.2063	547	547	G	GACACC	-	100	6	3	CGTGTCCCATCGAAGGCTT	25	19	60.079	57.895	TTGATTTGTTTCAGCCCTTTCCC	191	23	59.929	43.478	167
201	supercont1.2063	613	613	G	GAAA	-	100	4	2	TCGTCAGCTAACACGACATATCA	1	23	59.624	43.478	TTCCTGGATGTATGGTATGGCAC	181	23	60.181	47.826	181
202	supercont1.2063	613	613	G	GAAA	-	100	4	3	TCGTCAGCTAACACGACATATCA	1	23	59.624	43.478	GTATGGTATGGCACTGCATTGTT	172	23	59.619	43.478	172
203	supercont1.21	74159	74169	GCAGCACAGCA	G	GCAGCACAGCA,GCAGCA	100	11	1	TATTAATGCGCTGTGTTGTCCTG	33	23	59.626	43.478	TTTACAGTTGCAGTTACGGGGAA	210	23	60.433	43.478	178
204	supercont1.21	74159	74169	GCAGCACAGCA	G	GCAGCACAGCA,GCAGCA	100	11	2	GTATTAATGCGCTGTGTTGTCCT	32	23	59.626	43.478	TTTACAGTTGCAGTTACGGGGAA	210	23	60.433	43.478	179
205	supercont1.21	74159	74169	GCAGCACAGCA	G	GCAGCACAGCA,GCAGCA	100	11	3	TATTAATGCGCTGTGTTGTCCTG	33	23	59.626	43.478	GGGTGTAACCGTTTGAAGATGAG	180	23	59.564	47.826	148
206	supercont1.2253	565	565	C	CGTTGTCGA	C,CGTTGTCGA	100	9	2	GCCTTAGATATAGCGGTTCGAGT	15	23	59.809	47.826	AAAACGATATGTGGGCTTTCGTT	186	23	59.495	39.13	172
207	supercont1.2253	565	565	C	CGTTGTCGA	C,CGTTGTCGA	100	9	3	GCCTTAGATATAGCGGTTCGAGT	15	23	59.809	47.826	AAAAACGATATGTGGGCTTTCGT	187	23	59.495	39.13	173
208	supercont1.2254	893	893	C	C	C,CTGGAG	100	6	2	ACCCATGGGCTAATTCGTAAACA	7	23	60.309	43.478	TTTCGTTCCTAGTACCATTGCCA	194	23	59.992	43.478	188
209	supercont1.2254	893	893	C	C	C,CTGGAG	100	6	3	ATGTGAAACCAAATTCCATCCGC	29	23	60.368	43.478	TTTCGTTCCTAGTACCATTGCCA	194	23	59.992	43.478	166
210	supercont1.2254	894	894	C	C	C,CAGGGGTGCCAAAACCTGCACCT	100	23	2	ACCCATGGGCTAATTCGTAAACA	6	23	60.309	43.478	TTTCGTTCCTAGTACCATTGCCA	193	23	59.992	43.478	188
211	supercont1.2254	894	894	C	C	C,CAGGGGTGCCAAAACCTGCACCT	100	23	3	ATGTGAAACCAAATTCCATCCGC	28	23	60.368	43.478	TTTCGTTCCTAGTACCATTGCCA	193	23	59.992	43.478	166
212	supercont1.2276	1179	1202	GCCTTCATTGTCCCTGATTCTGAT	G	GCCTTCATTGTCCCTGATTCTGAT,G	100	24	1	TGCACATTACTAGATCTTAATACCCTG	29	27	58.632	37.037	ATACGTCCGTATCTTTGGCTCAA	197	23	59.868	43.478	169
213	supercont1.2276	1179	1202	GCCTTCATTGTCCCTGATTCTGAT	G	GCCTTCATTGTCCCTGATTCTGAT,G	100	24	2	TGCACATTACTAGATCTTAATACCCT	29	26	57.508	34.615	ATACGTCCGTATCTTTGGCTCAA	197	23	59.868	43.478	169
214	supercont1.2276	1179	1202	GCCTTCATTGTCCCTGATTCTGAT	G	GCCTTCATTGTCCCTGATTCTGAT,G	100	24	3	TGCACATTACTAGATCTTAATACCCTG	29	27	58.632	37.037	CGCCTTGTTATACGTCCGTATCT	206	23	60.304	47.826	178
215	supercont1.22	118533	118536	CGAA	CGAA,CGAAGAA	CGAA,C	100	9	1	ATGAACTTGATGGGGTTACCGAT	30	23	59.798	43.478	TTGTTGTATTGCTGTTTGGGTGT	191	23	59.551	39.13	162
216	supercont1.22	118533	118536	CGAA	CGAA,CGAAGAA	CGAA,C	100	9	2	ATGAACTTGATGGGGTTACCGAT	30	23	59.798	43.478	TGTTGTTGTATTGCTGTTTGGGT	193	23	59.551	39.13	164
217	supercont1.22	118533	118536	CGAA	CGAA,CGAAGAA	CGAA,C	100	9	3	ATGAACTTGATGGGGTTACCGAT	30	23	59.798	43.478	TTGTATTGCTGTTTGGGTGTACC	188	23	59.429	43.478	159
218	supercont1.22	33989	33995	TGGGGAG	T	TGGGGAG	100	7	1	CCCAAAGCAGATGAGATTATGGC	5	23	59.745	47.826	TCATTCATTGAACCCATTTGGCC	180	23	60.055	43.478	176
219	supercont1.22	33989	33995	TGGGGAG	T	TGGGGAG	100	7	2	CCCAAAGCAGATGAGATTATGGC	5	23	59.745	47.826	GCCCTCATTCATTGAACCCATTT	184	23	59.802	43.478	180
220	supercont1.2354	802	802	A	AAGG	A,AAGG	100	4	1	GGGACAAATCAGACGCTAAGGTA	27	23	60.119	47.826	TCATTATTTGCACATCGGCATCC	173	23	59.995	43.478	147
221	supercont1.2482	179	193	CTTCAACTGTTGAAG	CTTCAACTGTTGAAG	CTTCAACTGTTGAAG,C	100	15	1	CACACCATTCCAACGCGTTG	18	20	60.66	55	ATTGCGCAAAACAGGTAAAAGGA	198	23	59.931	39.13	181
222	supercont1.2482	179	193	CTTCAACTGTTGAAG	CTTCAACTGTTGAAG	CTTCAACTGTTGAAG,C	100	15	2	CACACCATTCCAACGCGTTG	18	20	60.66	55	TGCGCAAAACAGGTAAAAGGAAA	196	23	60.119	39.13	179
223	supercont1.2482	179	193	CTTCAACTGTTGAAG	CTTCAACTGTTGAAG	CTTCAACTGTTGAAG,C	100	15	3	CACACCATTCCAACGCGTTG	18	20	60.66	55	TTGCGCAAAACAGGTAAAAGGAA	197	23	60.119	39.13	180
224	supercont1.2506	346	346	G	G	G,GATAA	100	5	2	CCGACGTTAATAGCATCGAGACT	28	23	60.304	47.826	GACGAGCTGAAGTTATTCCATGC	185	23	59.998	47.826	158
225	supercont1.2506	346	346	G	G	G,GATAA	100	5	3	GATCCCGACGTTAATAGCATCGA	24	23	60.366	47.826	GACGAGCTGAAGTTATTCCATGC	185	23	59.998	47.826	162
226	supercont1.2547	595	595	T	TCATTATTTGTGGTATGTCAGTAACGACTGGTGAGCCC	T,TCATTATTTGTGGTATGTCAGTAACGACTGGTGAGCCC	100	38	1	TAGCGATGCGATGGCTACATATT	28	23	60.119	43.478	ATAAAGGTGCAGGGAGTGGTTAG	182	23	60.054	47.826	155
227	supercont1.2547	595	595	T	TCATTATTTGTGGTATGTCAGTAACGACTGGTGAGCCC	T,TCATTATTTGTGGTATGTCAGTAACGACTGGTGAGCCC	100	38	2	TAGCGATGCGATGGCTACATATT	28	23	60.119	43.478	CATAAAGGTGCAGGGAGTGGTTA	183	23	60.308	47.826	156
228	supercont1.2547	595	595	T	TCATTATTTGTGGTATGTCAGTAACGACTGGTGAGCCC	T,TCATTATTTGTGGTATGTCAGTAACGACTGGTGAGCCC	100	38	3	CTAGCGATGCGATGGCTACATAT	27	23	60.49	47.826	ATAAAGGTGCAGGGAGTGGTTAG	182	23	60.054	47.826	156
229	supercont1.2547	670	692	ACCTTTATGGCCCACAAAGACTG	A	ACCTTTATGGCCCACAAAGACTG,A	100	23	1	CCTATCGCTACCTTTGACCAAGT	23	23	60.119	47.826	ACAGGAAAGCTTGGGGGAATG	206	21	60.551	52.381	184
230	supercont1.2547	670	692	ACCTTTATGGCCCACAAAGACTG	A	ACCTTTATGGCCCACAAAGACTG,A	100	23	2	CCTATCGCTACCTTTGACCAAGT	23	23	60.119	47.826	CACAGGAAAGCTTGGGGGAAT	207	21	60.551	52.381	185
231	supercont1.2547	670	692	ACCTTTATGGCCCACAAAGACTG	A	ACCTTTATGGCCCACAAAGACTG,A	100	23	3	TCCTATCGCTACCTTTGACCAAG	22	23	59.868	47.826	ACAGGAAAGCTTGGGGGAATG	206	21	60.551	52.381	185
232	supercont1.257	24970	24970	A	ATAAT	A	100	5	3	GAAAAAGGGGAGTTTAAGGTGCC	22	23	59.993	47.826	TGCCCTGTAGATAGGCATTTGAA	175	23	59.798	43.478	154
233	supercont1.268	28665	28674	GACAAGAATC	G	GACAAGAATC	100	10	2	TCACGAGGATCACAAGAATCACA	27	23	59.742	43.478	TCGTGATCGTTGTAATCCTTGTG	185	23	59.076	43.478	159
234	supercont1.303	996	996	T	TCTACAGGAGGGACCGGTCCGGC	T	100	23	3	AGGTTTATTTTACTATAGGGTAAGCT	8	26	55.711	30.769	AAAATCCCTTTTTAACTTCTTAGTTTTT	187	28	55.584	21.429	180
235	supercont1.312	10528	10536	ACCCACAAG	A	ACCCACAAG,A	100	9	1	GAGGATCCATGTTTCCAGTCTTA	1	23	57.641	43.478	TCCAAGGCAAGCTCTTCTTTAGT	199	23	59.927	43.478	199
236	supercont1.312	10528	10536	ACCCACAAG	A	ACCCACAAG,A	100	9	3	GAGGATCCATGTTTCCAGTCTTAT	1	24	58.065	41.667	TCCAAGGCAAGCTCTTCTTTAGT	199	23	59.927	43.478	199
237	supercont1.312	14856	14856	T	TCGA	T,TCGA	100	4	1	ACAGGGACATTTTGATCGTCAGA	26	23	59.992	43.478	GATGACTCCCTTTCCGAATCGAT	174	23	60.244	47.826	149
238	supercont1.312	14856	14856	T	TCGA	T,TCGA	100	4	2	ACAGGGACATTTTGATCGTCAGA	26	23	59.992	43.478	TATTACCGATGACTCCCTTTCCG	181	23	59.68	47.826	156
239	supercont1.312	14856	14856	T	TCGA	T,TCGA	100	4	3	GCTTTATACTCAATCGCGACGAC	5	23	60.122	47.826	GATGACTCCCTTTCCGAATCGAT	174	23	60.244	47.826	170
240	supercont1.313	3951	3951	C	C,CAGGA	C	100	5	1	CGCCTACGACTCATATACCTGTC	2	23	60.12	52.174	GTTACGAACAAACTGGGGATTGG	188	23	60.058	47.826	187
241	supercont1.313	3951	3951	C	C,CAGGA	C	100	5	2	GCCTACGACTCATATACCTGTCC	3	23	59.809	52.174	GTTACGAACAAACTGGGGATTGG	188	23	60.058	47.826	186
242	supercont1.31	162444	162444	T	TAAA	T	100	4	1	AGGAAACAGTTGATAGTATTGGCT	7	24	57.933	37.5	AGTCACACCAAAGAGGAGAAACA	195	23	59.8	43.478	189
243	supercont1.31	162447	162447	A	ATGCTG	A	100	6	1	AGGAAACAGTTGATAGTATTGGCT	4	24	57.933	37.5	AGTCACACCAAAGAGGAGAAACA	192	23	59.8	43.478	189
244	supercont1.328	19431	19431	A	A	A,ATAG	100	4	1	CGTCAGACTTCATCATTACGTCG	22	23	59.521	47.826	CCAATTGGCCAGAGTACTTGAAC	169	23	59.809	47.826	148
245	supercont1.328	19431	19431	A	A	A,ATAG	100	4	2	CGTCGTCAGACTTCATCATTACG	19	23	59.521	47.826	CCAATTGGCCAGAGTACTTGAAC	169	23	59.809	47.826	151
246	supercont1.328	19431	19431	A	A	A,ATAG	100	4	3	CGTCAGACTTCATCATTACGTCG	22	23	59.521	47.826	ATTTCAGTATCCCCAATTGGCCA	181	23	60.311	43.478	160
247	supercont1.328	19432	19437	ACCCTG	ACCCTG	ACCCTG,A	100	6	1	CGTCAGACTTCATCATTACGTCG	21	23	59.521	47.826	ATTTCAGTATCCCCAATTGGCCA	180	23	60.311	43.478	160
248	supercont1.328	19432	19437	ACCCTG	ACCCTG	ACCCTG,A	100	6	2	CGTCGTCAGACTTCATCATTACG	18	23	59.521	47.826	ATTTCAGTATCCCCAATTGGCCA	180	23	60.311	43.478	163
249	supercont1.328	19432	19437	ACCCTG	ACCCTG	ACCCTG,A	100	6	3	GCCGTCGTCAGACTTCATCATTA	16	23	60.734	47.826	ATTTCAGTATCCCCAATTGGCCA	180	23	60.311	43.478	165
250	supercont1.33	26611	26635	GACAGGCACAGGCACAGGCACAGGC	G	GACAGGCACAGGCACAGGCACAGGC	100	25	1	TTTGCTTTTTGCCAGGGGTTAAT	15	23	59.863	39.13	AAACCACCTTATCTGAGCAAGGT	204	23	59.925	43.478	190
251	supercont1.33	26611	26635	GACAGGCACAGGCACAGGCACAGGC	G	GACAGGCACAGGCACAGGCACAGGC	100	25	2	TTGCTTTTTGCCAGGGGTTAATC	16	23	60.244	43.478	AAACCACCTTATCTGAGCAAGGT	204	23	59.925	43.478	189
252	supercont1.33	26611	26635	GACAGGCACAGGCACAGGCACAGGC	G	GACAGGCACAGGCACAGGCACAGGC	100	25	3	TTTGCTTTTTGCCAGGGGTTAAT	15	23	59.863	39.13	GAACCCGAAACCACCTTATCTGA	211	23	60.307	47.826	197
253	supercont1.344	1938	1945	TCGGTATC	T	TCGGTATC	100	8	1	CAAAGCCTGATTGCTGACGAATC	5	23	60.73	47.826	TAAGTCCTTGGAAGAGCAGTGTC	201	23	59.993	47.826	197
254	supercont1.344	1938	1945	TCGGTATC	T	TCGGTATC	100	8	2	CAAAGCCTGATTGCTGACGAATC	5	23	60.73	47.826	TGTCCTGATCTAGCAAGCAAGTT	182	23	59.992	43.478	178
255	supercont1.345	13487	13490	TACA	TACA	T	100	4	2	TTCGCTTCATTCATGATTCCCCT	30	23	60.372	43.478	GCTGTTGCGTGGCTTGTAATATA	194	23	59.689	43.478	165
256	supercont1.346	19193	19199	TTATATA	T	TTATATA,T	100	7	1	AGGTCTGTAAGCTCTATCTTATAGCG	29	26	59.627	42.308	ATTTACCCGACGAATAGCTCTGG	179	23	60.244	47.826	151
257	supercont1.346	19193	19199	TTATATA	T	TTATATA,T	100	7	2	GGTCTGTAAGCTCTATCTTATAGCGG	30	26	60.404	46.154	ATTTACCCGACGAATAGCTCTGG	179	23	60.244	47.826	150
258	supercont1.346	19193	19199	TTATATA	T	TTATATA,T	100	7	3	AGTAGAGATAGGTCTGTAAGCTCT	20	24	57.49	41.667	ATTTACCCGACGAATAGCTCTGG	179	23	60.244	47.826	160
259	supercont1.346	19199	19199	A	ACGCG	A,ACGCG	100	5	1	AGCTCTATCTTATAGCGGTTTTCC	32	24	58.215	41.667	ATTTACCCGACGAATAGCTCTGG	173	23	60.244	47.826	142
260	supercont1.346	19199	19199	A	ACGCG	A,ACGCG	100	5	2	GCTCTATCTTATAGCGGTTTTCC	33	23	56.902	43.478	ATTTACCCGACGAATAGCTCTGG	173	23	60.244	47.826	141
261	supercont1.346	19199	19199	A	ACGCG	A,ACGCG	100	5	3	GTCTGTAAGCTCTATCTTATAGCGGT	25	26	59.85	42.308	ATTTACCCGACGAATAGCTCTGG	173	23	60.244	47.826	149
262	supercont1.352	14800	14800	T	TGCA	T	100	4	1	ACATAGAACGAGCGATGTGAAGT	15	23	60.119	43.478	TATCTTGAAAATGACGCTGTGCC	182	23	59.873	43.478	168
263	supercont1.373	11874	11874	C	C,CTATA	C	100	5	1	TGAATACGAGATGAGGAAGGTGT	25	23	58.976	43.478	AGCCACGAATAGCCATATTGTCA	167	23	60.181	43.478	143
264	supercont1.373	11874	11874	C	C,CTATA	C	100	5	3	GTGAATACGAGATGAGGAAGGTGT	24	24	60.142	45.833	AGCCACGAATAGCCATATTGTCA	167	23	60.181	43.478	144
265	supercont1.373	12583	12586	GCTT	GCTT,G	GCTT	100	4	1	GCGCTTGGAAAATCTTAGGATCC	12	23	59.996	47.826	GCCAACAATTGTACGTGATCCAG	201	23	60.426	47.826	190
266	supercont1.373	12583	12586	GCTT	GCTT,G	GCTT	100	4	2	GCGCTTGGAAAATCTTAGGATCC	12	23	59.996	47.826	CAGCCAACAATTGTACGTGATCC	203	23	60.426	47.826	192
267	supercont1.373	12583	12586	GCTT	GCTT,G	GCTT	100	4	3	GCGCTTGGAAAATCTTAGGATCC	12	23	59.996	47.826	TTGTACGTGATCCAGTTGAAGGG	193	23	60.556	47.826	182
268	supercont1.3	185603	185603	C	C,CTTTTATTAT	C	100	10	1	GATCTCCTATCCATTATGAGCACT	11	24	57.457	41.667	ACCCTATTCCTCAATACTACTCATCA	190	26	58.694	38.462	180
269	supercont1.3	185603	185603	C	C,CTTTTATTAT	C	100	10	2	GATCTCCTATCCATTATGAGCACT	11	24	57.457	41.667	ACCCTATTCCTCAATACTACTCA	190	23	55.647	39.13	180
270	supercont1.3	185603	185603	C	C,CTTTTATTAT	C	100	10	3	ATCTCCTATCCATTATGAGCACT	12	23	56.374	39.13	ACCCTATTCCTCAATACTACTCATCA	190	26	58.694	38.462	179
271	supercont1.3	296549	296561	AAGCGAGCGAGCG	AAGCGAGCGAGCG	A	100	13	1	ATTTCAAGGAAACAAGGGCGTTT	2	23	59.866	39.13	TAAGTTTATTTCGTAACCCGCGC	190	23	59.938	43.478	189
272	supercont1.3	296549	296561	AAGCGAGCGAGCG	AAGCGAGCGAGCG	A	100	13	2	CAAGGGCGTTTCAACAAAAACAA	14	23	59.566	39.13	TAAGTTTATTTCGTAACCCGCGC	190	23	59.938	43.478	177
273	supercont1.3	296549	296561	AAGCGAGCGAGCG	AAGCGAGCGAGCG	A	100	13	3	AACAAGGGCGTTTCAACAAAAAC	12	23	59.566	39.13	TAAGTTTATTTCGTAACCCGCGC	190	23	59.938	43.478	179
274	supercont1.3	701586	701586	T	TCTTTGC	T	100	7	1	AGGGTTTGACCTCCTTCTTCTTG	5	23	60.181	47.826	TACGAACGTTACCTGATGGTTGA	184	23	59.745	43.478	180
275	supercont1.3	701586	701586	T	TCTTTGC	T	100	7	2	CAGGGTTTGACCTCCTTCTTCTT	4	23	60.181	47.826	TACGAACGTTACCTGATGGTTGA	184	23	59.745	43.478	181
276	supercont1.3	701586	701586	T	TCTTTGC	T	100	7	3	TTCAGGGTTTGACCTCCTTCTTC	2	23	60.181	47.826	TACGAACGTTACCTGATGGTTGA	184	23	59.745	43.478	183
277	supercont1.412	15819	15839	ATCTCTCTCTCTCTCTCTCTC	A	ATCTCTCTCTCTCTCTCTCTC	100	21	1	AATAAACCATTGCACGATGCCC	22	22	60.159	45.455	GTGTGCTTTCATCTAATGTTCAT	220	23	55.567	34.783	199
278	supercont1.412	15819	15839	ATCTCTCTCTCTCTCTCTCTC	A	ATCTCTCTCTCTCTCTCTCTC	100	21	2	CAATAAACCATTGCACGATGCCC	21	23	61.285	47.826	GTGTGCTTTCATCTAATGTTCAT	220	23	55.567	34.783	200
279	supercont1.412	15819	15839	ATCTCTCTCTCTCTCTCTCTC	A	ATCTCTCTCTCTCTCTCTCTC	100	21	3	AATAAACCATTGCACGATGCCC	22	22	60.159	45.455	TGTGCTTTCATCTAATGTTCATACTGT	219	27	59.392	33.333	198
280	supercont1.427	1314	1314	T	TTGGCCTCCAACTCGTACC	T	100	19	1	TCCATCACGGTGGGGATATTAAC	15	23	59.928	47.826	GCCTCTACTAACCGTCCTTTCTT	199	23	59.805	47.826	185
281	supercont1.427	1314	1314	T	TTGGCCTCCAACTCGTACC	T	100	19	2	CCATCACGGTGGGGATATTAACT	16	23	59.928	47.826	GCCTCTACTAACCGTCCTTTCTT	199	23	59.805	47.826	184
282	supercont1.427	1314	1314	T	TTGGCCTCCAACTCGTACC	T	100	19	3	GGTGGGGATATTAACTGCGACTA	23	23	59.677	47.826	GCCTCTACTAACCGTCCTTTCTT	199	23	59.805	47.826	177
283	supercont1.428	5028	5048	CATCTATCTATCTATCTATCT	C	CATCTATCTATCTATCTATCT	100	21	1	TGGACATATTCTCACCGGTATCTG	6	24	59.719	45.833	AGATTTCTAGTATCATCAAACAACTTG	198	27	56.223	29.63	193
284	supercont1.428	5028	5048	CATCTATCTATCTATCTATCT	C	CATCTATCTATCTATCTATCT	100	21	2	TGGACATATTCTCACCGGTATCT	6	23	58.52	43.478	AGATTTCTAGTATCATCAAACAACTTG	198	27	56.223	29.63	193
285	supercont1.428	5028	5048	CATCTATCTATCTATCTATCT	C	CATCTATCTATCTATCTATCT	100	21	3	TGGACATATTCTCACCGGTATCTG	6	24	59.719	45.833	GATTTCTAGTATCATCAAACAACTTG	197	26	55.006	30.769	192
286	supercont1.43	118505	118520	GCTGCAAGGAACGAAA	G	GCTGCAAGGAACGAAA	100	16	1	ACGTCTCGTAGTGAAGAAACTCC	8	23	60.058	47.826	TAATCTGCTATTCTCCTGGCACC	183	23	59.928	47.826	176
287	supercont1.43	118505	118520	GCTGCAAGGAACGAAA	G	GCTGCAAGGAACGAAA	100	16	2	CGTCTCGTAGTGAAGAAACTCCA	9	23	60.058	47.826	TAATCTGCTATTCTCCTGGCACC	183	23	59.928	47.826	175
288	supercont1.43	118505	118520	GCTGCAAGGAACGAAA	G	GCTGCAAGGAACGAAA	100	16	3	AACTCCACCTCTCAAAGAGTCAC	25	23	59.93	47.826	TAATCTGCTATTCTCCTGGCACC	183	23	59.928	47.826	159
289	supercont1.43	18654	18654	T	TAGGAC	TAGGACAGGAC	100	18	1	ATGTACATACCTTGCGAGTTCGG	23	23	60.737	47.826	GCAGTTAGTACACAGACCCTGAA	193	23	59.993	47.826	171
290	supercont1.43	18654	18654	T	TAGGAC	TAGGACAGGAC	100	18	2	ATGTACATACCTTGCGAGTTCGG	23	23	60.737	47.826	AGTTAGTACACAGACCCTGAAGC	191	23	59.741	47.826	169
291	supercont1.43	18654	18654	T	TAGGAC	TAGGACAGGAC	100	18	3	ATGTACATACCTTGCGAGTTCGG	23	23	60.737	47.826	GAGCAGTTAGTACACAGACCCTG	195	23	60.367	52.174	173
292	supercont1.43	33068	33068	C	CCAT	C	100	4	1	GTGAAAGGAGAGTGTGTTCAACG	16	23	59.999	47.826	GAGTAAGCGAGAGTTTGGACGTA	182	23	60.12	47.826	167
293	supercont1.43	33068	33068	C	CCAT	C	100	4	3	TCCAAAGAGGACAGTGAAAGGAG	3	23	59.928	47.826	GAGTAAGCGAGAGTTTGGACGTA	182	23	60.12	47.826	180
294	supercont1.443	2947	2950	AGGG	AGGG	AGGG,A	100	4	2	CCTGAAAGAGTCCGTTTCTGGAT	8	23	60.307	47.826	CAATTCTAACAACTCGGTTGAGCA	173	24	59.787	41.667	166
295	supercont1.446	10214	10217	ACTT	A	ACTT	100	4	1	GATAGGGAAAGTGACCGTATGCT	4	23	59.93	47.826	AAGGTTTGCCTAGAAGCCTAGAC	183	23	60.055	47.826	180
296	supercont1.446	10214	10217	ACTT	A	ACTT	100	4	2	AGATAGGGAAAGTGACCGTATGC	3	23	59.93	47.826	AAGGTTTGCCTAGAAGCCTAGAC	183	23	60.055	47.826	181
297	supercont1.446	10214	10217	ACTT	A	ACTT	100	4	3	GATAGGGAAAGTGACCGTATGCT	4	23	59.93	47.826	CAAGGTTTGCCTAGAAGCCTAGA	184	23	60.055	47.826	181
298	supercont1.452	6711	6711	A	A,AAGT	A	100	4	1	TCACGTAACTATTCAACTCTGCCT	32	24	59.78	41.667	TGTCCCAATGATATTAGCTCCCC	192	23	59.669	47.826	161
299	supercont1.452	6711	6711	A	A,AAGT	A	100	4	2	TCACGTAACTATTCAACTCTGCC	32	23	58.508	43.478	TGTCCCAATGATATTAGCTCCCC	192	23	59.669	47.826	161
300	supercont1.452	6711	6711	A	A,AAGT	A	100	4	3	CACGTAACTATTCAACTCTGCCT	33	23	58.505	43.478	TGTCCCAATGATATTAGCTCCCC	192	23	59.669	47.826	160
301	supercont1.452	6712	6712	C	C,CAAGCACCCATG	C	100	12	1	TCACGTAACTATTCAACTCTGCCT	31	24	59.78	41.667	TGTCCCAATGATATTAGCTCCCC	191	23	59.669	47.826	161
302	supercont1.452	6712	6712	C	C,CAAGCACCCATG	C	100	12	2	TCACGTAACTATTCAACTCTGCCT	31	24	59.78	41.667	AGACGAGCTTGTCCCAATGATAT	200	23	59.611	43.478	170
303	supercont1.452	6712	6712	C	C,CAAGCACCCATG	C	100	12	3	TCACGTAACTATTCAACTCTGCC	31	23	58.508	43.478	TGTCCCAATGATATTAGCTCCCC	191	23	59.669	47.826	161
304	supercont1.45	82886	82886	T	T,TCAA	T	100	4	1	CGCTCCCAAGGTTTGTTCTTAAA	17	23	59.683	43.478	CCACGTTTAGGCTTTCAACACAA	179	23	60.181	43.478	163
305	supercont1.45	82886	82886	T	T,TCAA	T	100	4	2	CGCTCCCAAGGTTTGTTCTTAAA	17	23	59.683	43.478	CTTGCCACGTTTAGGCTTTCAA	183	22	59.966	45.455	167
306	supercont1.45	82886	82886	T	T,TCAA	T	100	4	3	CGCTCCCAAGGTTTGTTCTTAAA	17	23	59.683	43.478	CTTGCCACGTTTAGGCTTTCAAC	183	23	61.095	47.826	167
307	supercont1.45	82887	82887	G	G,GGGTGTGCACCACTCA	G	100	16	1	CGCTCCCAAGGTTTGTTCTTAAA	16	23	59.683	43.478	CCACGTTTAGGCTTTCAACACAA	178	23	60.181	43.478	163
308	supercont1.45	82887	82887	G	G,GGGTGTGCACCACTCA	G	100	16	2	CGCTCCCAAGGTTTGTTCTTAAA	16	23	59.683	43.478	CTTGCCACGTTTAGGCTTTCAA	182	22	59.966	45.455	167
309	supercont1.45	82887	82887	G	G,GGGTGTGCACCACTCA	G	100	16	3	CGCTCCCAAGGTTTGTTCTTAAA	16	23	59.683	43.478	CTTGCCACGTTTAGGCTTTCAAC	182	23	61.095	47.826	167
310	supercont1.460	8440	8476	GTTACTGGGCCAATTGTCTAGATTGAAAACAACATCT	G	GTTACTGGGCCAATTGTCTAGATTGAAAACAACATCT	100	37	2	GGGCGGGAAAATGAACCTACTAT	18	23	60.435	47.826	CATAGGAGGGGTGACAGCG	210	19	59.557	63.158	193
311	supercont1.465	15016	15016	C	CGTATTTGA,CCGGCGTATTTGA	CGTATTTGA	100	23	1	GGGGTTTCTGTCACTCTCTTCAT	21	23	59.992	47.826	TTCTCTTCCTGCAGTTCGAGAAT	187	23	59.741	43.478	167
312	supercont1.465	15016	15016	C	CGTATTTGA,CCGGCGTATTTGA	CGTATTTGA	100	23	2	GGGGTTTCTGTCACTCTCTTCAT	21	23	59.992	47.826	ATTCTCTTCCTGCAGTTCGAGAA	188	23	59.741	43.478	168
313	supercont1.465	15016	15016	C	CGTATTTGA,CCGGCGTATTTGA	CGTATTTGA	100	23	3	ATGGGGTTTCTGTCACTCTCTTC	19	23	59.992	47.826	TTCTCTTCCTGCAGTTCGAGAAT	187	23	59.741	43.478	169
314	supercont1.48	114056	114059	CGGA	C	CGGA	100	4	2	CCCTCACCATTCTCCATATCAGC	30	23	60.559	52.174	CTCTTCGTCTGATCCCCAAGTTC	198	23	60.677	52.174	169
315	supercont1.4	217407	217407	C	CACTCACACTCCTAGTAG	C	100	18	1	CTGCAGAAGCCGACTGAATGATT	33	23	61.481	47.826	GTTAAGGTGCTGTGATCCTGGTA	174	23	60.055	47.826	142
316	supercont1.4	217407	217407	C	CACTCACACTCCTAGTAG	C	100	18	2	TGCAGAAGCCGACTGAATGATT	34	22	60.616	45.455	GTTAAGGTGCTGTGATCCTGGTA	174	23	60.055	47.826	141
317	supercont1.4	217407	217407	C	CACTCACACTCCTAGTAG	C	100	18	3	CTGCAGAAGCCGACTGAATGATT	33	23	61.481	47.826	TTAAGGTGCTGTGATCCTGGTAG	173	23	59.802	47.826	141
318	supercont1.4	327675	327717	TTTCTTCTTCTTCTTCTTCTTCTTCTTCTTCTTCTTCTTCTTC	T	TTTCTTCTTCTTCTTCTTCTTCTTCTTCTTCTTCTTCTTCTTC	100	43	2	GGAGTAGAGTAGAGCAAATCGCA	32	23	59.933	47.826	GTGACGGACGAAGACTTTTGGAT	209	23	61.106	47.826	178
319	supercont1.4	92482	92482	T	TCGTGAGCGTGAGCGTGAGCGTGAGCGTGAGCGTGAG	T	100	37	3	CATCATGGGAAGGCTGATTACGG	18	23	61.362	52.174	TCGTGTTTCACCATCAGCAGATA	191	23	60.056	43.478	174
320	supercont1.51	92632	92632	A	ACCCCCCCCCCCCCCCCCC	A,ACCCCCCCCCCCCCCCCCC	100	19	1	CAAGGTCTTGTAAGTGTCCGAGA	23	23	59.995	47.826	TTATCATCGTGGTGGGCGAACTA	197	23	61.748	47.826	175
321	supercont1.51	92632	92632	A	ACCCCCCCCCCCCCCCCCC	A,ACCCCCCCCCCCCCCCCCC	100	19	2	TCAAGGTCTTGTAAGTGTCCGAG	22	23	59.995	47.826	TTATCATCGTGGTGGGCGAACTA	197	23	61.748	47.826	176
322	supercont1.536	8207	8207	C	CTATG	C,CTATG	100	5	2	TCCAGAAGAAGGCATTTGTAGCA	33	23	60.245	43.478	TTGTTTGTGATCAATGGCACCTC	186	23	59.994	43.478	154
323	supercont1.536	8207	8207	C	CTATG	C,CTATG	100	5	3	TGAGTCTTTCCAGAAGAAGGCAT	25	23	59.671	43.478	TTGTTTGTGATCAATGGCACCTC	186	23	59.994	43.478	162
324	supercont1.56	31001	31001	A	A,ATATGCTGACACCCTC	A	100	16	1	GAGTCGGAGGAATCACTTTGACT	4	23	60.056	47.826	CACTCTCCACATCTCCACACC	174	21	60.067	57.143	171
325	supercont1.56	31001	31001	A	A,ATATGCTGACACCCTC	A	100	16	2	AGAGTCGGAGGAATCACTTTGAC	3	23	60.056	47.826	CACTCTCCACATCTCCACACC	174	21	60.067	57.143	172
326	supercont1.56	31001	31001	A	A,ATATGCTGACACCCTC	A	100	16	3	CAAGACTGGGGGTGATGTGATAT	29	23	59.863	47.826	CACTCTCCACATCTCCACACC	174	21	60.067	57.143	146
327	supercont1.571	7980	7980	A	ACCATCCAC	A	100	9	1	CAATTCCGTACTGGCCATTTCAG	7	23	60.181	47.826	GATCACCTATCGGAGTTTGACAT	168	23	58.05	43.478	162
328	supercont1.571	7980	7980	A	ACCATCCAC	A	100	9	2	GTCAATTCCGTACTGGCCATTTC	5	23	60.181	47.826	GATCACCTATCGGAGTTTGACAT	168	23	58.05	43.478	164
329	supercont1.571	7980	7980	A	ACCATCCAC	A	100	9	3	AATTCCGTACTGGCCATTTCAGA	8	23	60.308	43.478	GATCACCTATCGGAGTTTGACAT	168	23	58.05	43.478	161
330	supercont1.576	6753	6771	TCTGGATGTTCTTTGTGTG	TCTGGATGTTCTTTGTGTG,T	TCTGGATGTTCTTTGTGTG	100	19	1	AATATTCTGGTCATCGGTTGGCT	12	23	60.118	43.478	GGATACTCACATGGAAGCCATCT	197	23	59.928	47.826	186
331	supercont1.576	6753	6771	TCTGGATGTTCTTTGTGTG	TCTGGATGTTCTTTGTGTG,T	TCTGGATGTTCTTTGTGTG	100	19	2	AATATTCTGGTCATCGGTTGGCT	12	23	60.118	43.478	ATACTCACATGGAAGCCATCTCG	195	23	60.244	47.826	184
332	supercont1.576	6753	6771	TCTGGATGTTCTTTGTGTG	TCTGGATGTTCTTTGTGTG,T	TCTGGATGTTCTTTGTGTG	100	19	3	TATTCTGGTCATCGGTTGGCTAA	14	23	59.547	43.478	GGATACTCACATGGAAGCCATCT	197	23	59.928	47.826	184
333	supercont1.587	472	475	ATCT	A	ATCT	100	4	1	CACCTAGATTACCCGTCGTATCG	28	23	60.12	52.174	TTCAATAACAACGACAGACACGG	184	23	59.508	43.478	157
334	supercont1.587	472	475	ATCT	A	ATCT	100	4	2	CCTAGATTACCCGTCGTATCGTC	30	23	59.876	52.174	TTCAATAACAACGACAGACACGG	184	23	59.508	43.478	155
335	supercont1.587	472	475	ATCT	A	ATCT	100	4	3	CCACCTAGATTACCCGTCGTATC	27	23	59.81	52.174	TTCAATAACAACGACAGACACGG	184	23	59.508	43.478	158
336	supercont1.587	5346	5350	GTATA	G	GTATA,G	100	5	1	TATGCTATGCCGAACCTCTTTGT	9	23	60.118	43.478	CCCGCTCTTTCTTACTTGCAATT	193	23	59.809	43.478	185
337	supercont1.587	5346	5350	GTATA	G	GTATA,G	100	5	2	TATGCTATGCCGAACCTCTTTGT	9	23	60.118	43.478	CCTTACTTCCCCGCTCTTTCTTA	202	23	59.803	47.826	194
338	supercont1.58	2448	2448	A	ATGTAGTTGATTGTAGTTGAT	A	100	21	1	CCTTGAGCTGGGTTAGTGAAGAA	31	23	60.245	47.826	GACCAGAGACGCTGTCTATTTCT	199	23	59.87	47.826	169
339	supercont1.58	2448	2448	A	ATGTAGTTGATTGTAGTTGAT	A	100	21	2	CCTTGAGCTGGGTTAGTGAAGAA	31	23	60.245	47.826	AGACCAGAGACGCTGTCTATTTC	200	23	59.87	47.826	170
340	supercont1.58	2448	2448	A	ATGTAGTTGATTGTAGTTGAT	A	100	21	3	CCTTGAGCTGGGTTAGTGAAGAA	31	23	60.245	47.826	ACCAGAGACGCTGTCTATTTCTT	198	23	59.488	43.478	168
341	supercont1.598	1360	1360	A	A,AGGTGCCCCTT	A	100	11	1	AAAGGGATAAGCGCTGACTGTAT	12	23	59.865	43.478	ACAGTCAGAAGTTTCAACAACCT	168	23	58.41	39.13	157
342	supercont1.598	1360	1360	A	A,AGGTGCCCCTT	A	100	11	2	AAGGGATAAGCGCTGACTGTATG	13	23	60.493	47.826	ACAGTCAGAAGTTTCAACAACCT	168	23	58.41	39.13	156
343	supercont1.598	1360	1360	A	A,AGGTGCCCCTT	A	100	11	3	AAAGGGATAAGCGCTGACTGTAT	12	23	59.865	43.478	TGTCAACAGTCAGAAGTTTCAACA	173	24	58.999	37.5	162
344	supercont1.598	3204	3208	TGTCG	TGTCG,T	TGTCG	100	5	1	TCACTTCTCACTAATAACAGCCA	31	23	57.261	39.13	CGTATTGACCCAGGTTATCGGAT	193	23	59.993	47.826	163
345	supercont1.598	3204	3208	TGTCG	TGTCG,T	TGTCG	100	5	2	TCACTTCTCACTAATAACAGCCA	31	23	57.261	39.13	TCGGATTCATCATGTTCACCCTT	176	23	60.054	43.478	146
346	supercont1.598	3204	3208	TGTCG	TGTCG,T	TGTCG	100	5	3	TCACTTCTCACTAATAACAGCCA	31	23	57.261	39.13	GACCCAGGTTATCGGATTCATCA	187	23	59.929	47.826	157
347	supercont1.598	3841	3861	GTTAAGGCTCTGCCAGATAAC	GTTAAGGCTCTGCCAGATAAC,G	GTTAAGGCTCTGCCAGATAAC	100	21	1	CAGGAACAGCCCAAAACACAATA	18	23	59.679	43.478	CACCCAATATGATGCTCAGCTTG	214	23	59.996	47.826	197
348	supercont1.59	156260	156263	CTGT	CTGT	CTGT,C	100	4	1	AGCTCTTAGATGTGACATGGCAA	10	23	60.055	43.478	GTCAGGCGATCGCTGGTG	175	18	60.888	66.667	166
349	supercont1.59	156260	156263	CTGT	CTGT	CTGT,C	100	4	2	AAGCTCTTAGATGTGACATGGCA	9	23	60.055	43.478	GTCAGGCGATCGCTGGTG	175	18	60.888	66.667	167
350	supercont1.59	156260	156263	CTGT	CTGT	CTGT,C	100	4	3	AGCTCTTAGATGTGACATGGCAA	10	23	60.055	43.478	CAGGCGATCGCTGGTGTG	173	18	61.191	66.667	164
351	supercont1.604	5604	5634	CAGCTGCGAGGAAAAGGCTGACTGGCACCGT	CAGCTGCGAGGAAAAGGCTGACTGGCACCGT,C	CAGCTGCGAGGAAAAGGCTGACTGGCACCGT	100	31	3	GAGCCATAGTTGATCGCTTTCAG	17	23	59.753	47.826	ATCCAAACCTTTATCGATGCTCG	199	23	59.19	43.478	183
352	supercont1.613	6386	6389	TGCA	T	TGCA,T	100	4	1	CTCCATGTAGTGATCGTCGAGAA	11	23	59.687	47.826	GGATACGCTCATCAAGTTAACGC	177	23	60.06	47.826	167
353	supercont1.613	6386	6389	TGCA	T	TGCA,T	100	4	2	ATGTAGTGATCGTCGAGAAAGCT	15	23	59.621	43.478	GGATACGCTCATCAAGTTAACGC	177	23	60.06	47.826	163
354	supercont1.616	8905	8905	T	-	T,TTTA	100	4	1	GACTTGAACCAGTTGAACAGGTG	2	23	59.935	47.826	TGCCTTATGTCAATAGAGGGTCG	190	23	59.93	47.826	189
355	supercont1.616	8905	8905	T	-	T,TTTA	100	4	2	CAGGTGCTGGGATATCACATACA	19	23	59.929	47.826	TGCCTTATGTCAATAGAGGGTCG	190	23	59.93	47.826	172
356	supercont1.622	8213	8213	C	C	C,CGAG	100	4	1	CAATTAGCGATGCGATCCAGTG	10	22	60.097	50	ACATCCGCTTCTTTACAGGAGAA	168	23	59.739	43.478	159
357	supercont1.622	8213	8213	C	C	C,CGAG	100	4	2	CTCAATTAGCGATGCGATCCAGT	8	23	61.104	47.826	ACATCCGCTTCTTTACAGGAGAA	168	23	59.739	43.478	161
358	supercont1.622	8213	8213	C	C	C,CGAG	100	4	3	TCAATTAGCGATGCGATCCAGT	9	22	60.224	45.455	ACATCCGCTTCTTTACAGGAGAA	168	23	59.739	43.478	160
359	supercont1.62	154464	154494	GACAGCAATGACCTCACCCCTGTAACCCCAA	GACAGCAATGACCTCACCCCTGTAACCCCAA	G	100	31	1	AGTAGAACAGCACATGACACTGT	25	23	59.93	43.478	TCTACTATTGCCACGTGATCTCG	221	23	59.997	47.826	197
360	supercont1.62	154464	154494	GACAGCAATGACCTCACCCCTGTAACCCCAA	GACAGCAATGACCTCACCCCTGTAACCCCAA	G	100	31	2	AGTAGAACAGCACATGACACTGT	25	23	59.93	43.478	GGTCTACTATTGCCACGTGATCT	223	23	59.932	47.826	199
361	supercont1.652	3183	3183	G	GCCT	G,GCCT	100	4	1	GCGTTCAGTGTTACAATGGTGAA	2	23	59.997	43.478	AATCACCTTAACGCTTTGCTGTC	200	23	60.058	43.478	199
362	supercont1.652	3183	3183	G	GCCT	G,GCCT	100	4	2	TGGAGGTTGAGATACGTTTGAGG	26	23	60.056	47.826	AATCACCTTAACGCTTTGCTGTC	200	23	60.058	43.478	175
363	supercont1.652	3805	3805	A	ACCTG	A,ACCTG	100	5	1	CGGGTAGACCAGACTTGAATGTT	3	23	60.307	47.826	TGTTAGGTCGGAAATGAACGTCT	185	23	59.994	43.478	183
364	supercont1.652	3805	3805	A	ACCTG	A,ACCTG	100	5	2	CGGGTAGACCAGACTTGAATGTT	3	23	60.307	47.826	AGACTAGTGGATGTTAGGTCGGA	196	23	60.054	47.826	194
365	supercont1.652	3805	3805	A	ACCTG	A,ACCTG	100	5	3	TGTTCACTATGCATACACCCTGA	25	23	59.482	43.478	TGTTAGGTCGGAAATGAACGTCT	185	23	59.994	43.478	161
366	supercont1.688	6248	6255	GAACTACA	GAACTACA,G	G	100	8	1	TGTTCTCCAAAGACTATCCCGAC	18	23	59.805	47.826	GTGATCCGTCAATGAGCTTTTCA	182	23	59.563	43.478	165
367	supercont1.688	6248	6255	GAACTACA	GAACTACA,G	G	100	8	2	TGTTCTCCAAAGACTATCCCGAC	18	23	59.805	47.826	TGTGATCCGTCAATGAGCTTTTC	183	23	59.563	43.478	166
368	supercont1.688	6248	6255	GAACTACA	GAACTACA,G	G	100	8	3	TGTTCTCCAAAGACTATCCCGAC	18	23	59.805	47.826	CTGTGATCCGTCAATGAGCTTTT	184	23	59.562	43.478	167
369	supercont1.688	6264	6264	G	G,GGTTA	GGTTA	100	5	1	TGTTCTCCAAAGACTATCCCGAC	2	23	59.805	47.826	TGTGATCCGTCAATGAGCTTTTC	167	23	59.563	43.478	166
370	supercont1.688	6264	6264	G	G,GGTTA	GGTTA	100	5	2	TGTTCTCCAAAGACTATCCCGAC	2	23	59.805	47.826	CTGTGATCCGTCAATGAGCTTTT	168	23	59.562	43.478	167
371	supercont1.688	6264	6264	G	G,GGTTA	GGTTA	100	5	3	ATTACCATCGCGACTCTACCAAG	31	23	60.243	47.826	TGTGATCCGTCAATGAGCTTTTC	167	23	59.563	43.478	137
372	supercont1.688	6267	6267	G	G,GAGT	GAGT	100	4	1	ATTACCATCGCGACTCTACCAAG	28	23	60.243	47.826	TTGGCTTAGGCAGTTTCTCCAT	192	22	59.958	45.455	165
373	supercont1.688	6267	6267	G	G,GAGT	GAGT	100	4	2	GTATTACCATCGCGACTCTACCA	26	23	59.748	47.826	TTGGCTTAGGCAGTTTCTCCAT	192	22	59.958	45.455	167
374	supercont1.688	6267	6267	G	G,GAGT	GAGT	100	4	3	TGGTATTACCATCGCGACTCTAC	24	23	59.748	47.826	TTGGCTTAGGCAGTTTCTCCAT	192	22	59.958	45.455	169
375	supercont1.688	6331	6334	AGCG	AGCG,A	A	100	4	1	ATCTACGAACTACAAGCGTGACG	11	23	60.727	47.826	GGAAATCCTCCCCCTTCTCTTTT	188	23	59.988	47.826	178
376	supercont1.688	6331	6334	AGCG	AGCG,A	A	100	4	2	CTACGAACTACAAGCGTGACGAG	13	23	61.258	52.174	GGAAATCCTCCCCCTTCTCTTTT	188	23	59.988	47.826	176
377	supercont1.688	6331	6334	AGCG	AGCG,A	A	100	4	3	TACGAACTACAAGCGTGACGAG	14	22	60.412	50	GGAAATCCTCCCCCTTCTCTTTT	188	23	59.988	47.826	175
378	supercont1.71	97041	97041	A	A	A,AAGTCGCCCACCC	100	13	1	ATATTGAGACATTGCAGGGGTGT	20	23	60.053	43.478	GACCCTTTGCGCTCATCAAAAA	182	22	60.288	45.455	163
379	supercont1.71	97041	97041	A	A	A,AAGTCGCCCACCC	100	13	2	ACATTGCAGGGGTGTAGTCAATA	28	23	59.734	43.478	GACCCTTTGCGCTCATCAAAAA	182	22	60.288	45.455	155
380	supercont1.71	97041	97041	A	A	A,AAGTCGCCCACCC	100	13	3	AGATATTGAGACATTGCAGGGGT	18	23	59.539	43.478	GACCCTTTGCGCTCATCAAAAA	182	22	60.288	45.455	165
381	supercont1.721	518	528	TCTGCAGAGAA	T	TCTGCAGAGAA,T	100	11	1	AGGTGACGACCAGGACATTTTTA	21	23	59.928	43.478	TGTCTCCCTCTTAATCCTCGAGA	178	23	59.798	47.826	158
382	supercont1.721	518	528	TCTGCAGAGAA	T	TCTGCAGAGAA,T	100	11	2	TAGGTGACGACCAGGACATTTTT	20	23	59.928	43.478	TGTCTCCCTCTTAATCCTCGAGA	178	23	59.798	47.826	159
383	supercont1.721	518	528	TCTGCAGAGAA	T	TCTGCAGAGAA,T	100	11	3	GGTGACGACCAGGACATTTTTAC	22	23	59.812	47.826	TGTCTCCCTCTTAATCCTCGAGA	178	23	59.798	47.826	157
384	supercont1.721	928	928	T	TAAG	T,TAAG	100	4	1	ACGACAGTATAGCCCAGTTGTTT	21	23	59.992	43.478	GATATAGCAAGGATGTGACCCGT	183	23	59.993	47.826	163
385	supercont1.721	928	928	T	TAAG	T,TAAG	100	4	2	ACGACAGTATAGCCCAGTTGTTT	21	23	59.992	43.478	ATAGCAAGGATGTGACCCGTTAG	180	23	60.181	47.826	160
386	supercont1.721	928	928	T	TAAG	T,TAAG	100	4	3	GACGACAGTATAGCCCAGTTGTT	20	23	60.368	47.826	GATATAGCAAGGATGTGACCCGT	183	23	59.993	47.826	164
387	supercont1.738	7492	7492	A	AGCGAGGTAT	A,AGCGAGGTAT	100	10	1	TCCAGTTCCTAAATGGCCAATCA	12	23	59.989	43.478	ATCGATTATGAGTCGACGAGCTC	185	23	60.12	47.826	174
388	supercont1.738	7492	7492	A	AGCGAGGTAT	A,AGCGAGGTAT	100	10	2	CCAGTTCCTAAATGGCCAATCAC	13	23	59.869	47.826	ATCGATTATGAGTCGACGAGCTC	185	23	60.12	47.826	173
389	supercont1.738	7492	7492	A	AGCGAGGTAT	A,AGCGAGGTAT	100	10	3	TCCAGTTCCTAAATGGCCAATCA	12	23	59.989	43.478	AATCGATTATGAGTCGACGAGCT	186	23	59.749	43.478	175
390	supercont1.74	28744	28744	T	T,TTCAGCCGAAGGCTGACTCTACATTA	T	100	26	1	CCGCTCTATTTGAAGCAAGTCAA	2	23	59.563	43.478	CGGGGATTCCTCATATCATGCTT	169	23	60.308	47.826	168
391	supercont1.74	28744	28744	T	T,TTCAGCCGAAGGCTGACTCTACATTA	T	100	26	2	CCGCTCTATTTGAAGCAAGTCAA	2	23	59.563	43.478	AAGCGGGGATTCCTCATATCATG	172	23	60.308	47.826	171
392	supercont1.74	28744	28744	T	T,TTCAGCCGAAGGCTGACTCTACATTA	T	100	26	3	CCGCTCTATTTGAAGCAAGTCAA	2	23	59.563	43.478	CAAGCGGGGATTCCTCATATCAT	173	23	60.308	47.826	172
393	supercont1.764	7335	7341	ATACCGG	ATACCGG	ATACCGG,A	100	7	1	GTACGCACCTGTCGAAAGAAAAG	2	23	60.363	47.826	GTATATCCGTCCCACCTAACGAG	173	23	59.81	52.174	172
394	supercont1.764	7335	7341	ATACCGG	ATACCGG	ATACCGG,A	100	7	2	GTACGCACCTGTCGAAAGAAAAG	2	23	60.363	47.826	TGTATATCCGTCCCACCTAACGA	174	23	60.435	47.826	173
395	supercont1.764	7335	7341	ATACCGG	ATACCGG	ATACCGG,A	100	7	3	GTACGCACCTGTCGAAAGAAAAG	2	23	60.363	47.826	GCGACATCAACTTCCCTGATATG	195	23	59.504	47.826	194
396	supercont1.764	7980	7984	CAAAA	CAAAAAA	C,CAAAAA	100	16	1	TGCAAGGAACAGCTTCTATCAAG	16	23	58.994	43.478	GGCTGCCGACTGAATGAGTAC	169	21	61.069	57.143	154
397	supercont1.764	7980	7984	CAAAA	CAAAAAA	C,CAAAAA	100	16	2	GCAAGGAACAGCTTCTATCAAGAC	17	24	59.906	45.833	GGCTGCCGACTGAATGAGTAC	169	21	61.069	57.143	153
398	supercont1.764	7980	7984	CAAAA	CAAAAAA	C,CAAAAA	100	16	3	TGCAAGGAACAGCTTCTATCAAG	16	23	58.994	43.478	GGCTGCCGACTGAATGAGTA	169	20	59.824	55	154
399	supercont1.768	1480	1480	C	C,CCACTG	C	100	6	1	TTCTCAAACTTCTTGGAGGACGG	30	23	60.494	47.826	GTGTGTCTGCAAATACGTACGAG	197	23	59.941	47.826	168
400	supercont1.768	1480	1480	C	C,CCACTG	C	100	6	2	TTCTCAAACTTCTTGGAGGACGG	30	23	60.494	47.826	GTGCATGATCGACAATTTAGCCA	168	23	59.935	43.478	139
401	supercont1.768	1480	1480	C	C,CCACTG	C	100	6	3	TTCTCAAACTTCTTGGAGGACGG	30	23	60.494	47.826	TGTGCATGATCGACAATTTAGCC	169	23	59.935	43.478	140
402	supercont1.768	1515	1515	A	A,ATACG	A	100	5	1	TGGATGCGTGTAGAGGTAAGAAG	27	23	59.869	47.826	AAATACCTCCTCTGGTGTGTCTG	176	23	59.738	47.826	150
403	supercont1.768	1515	1515	A	A,ATACG	A	100	5	3	GGATGCGTGTAGAGGTAAGAAGT	28	23	59.869	47.826	AAATACCTCCTCTGGTGTGTCTG	176	23	59.738	47.826	149
404	supercont1.76	15963	15963	T	T,TGGG	T	100	4	1	AGAAACCCAAAAATAATGCCTGCT	12	24	59.713	37.5	AACTGAGACATTCTGTTTCGCAC	173	23	59.751	43.478	162
405	supercont1.76	15963	15963	T	T,TGGG	T	100	4	2	ACCCAAAAATAATGCCTGCTAGT	16	23	58.647	39.13	AACTGAGACATTCTGTTTCGCAC	173	23	59.751	43.478	158
406	supercont1.789	4291	4303	GAAAAGTAATAAA	GAAAAGTAATAAA,G	GAAAAGTAATAAA	100	13	1	GCAATAGCTCCACAGAAATTGCA	21	23	60.119	43.478	CGCCTCTCATTGGTTTAAATGCA	189	23	60.12	43.478	169
407	supercont1.789	4291	4303	GAAAAGTAATAAA	GAAAAGTAATAAA,G	GAAAAGTAATAAA	100	13	3	GGAGGCAATAGCTCCACAGAAAT	17	23	60.687	47.826	CGCCTCTCATTGGTTTAAATGCA	189	23	60.12	43.478	173
408	supercont1.78	16314	16314	A	AAGTCGCCCACCCTAGTTTTG	A	100	21	1	AGTGACAGTTGCTTTTAGAGGCT	33	23	60.181	43.478	GAGCAGAGTCGATTGTTGTCAAG	175	23	59.877	47.826	143
409	supercont1.78	16314	16314	A	AAGTCGCCCACCCTAGTTTTG	A	100	21	2	AGTGACAGTTGCTTTTAGAGGCT	33	23	60.181	43.478	TGCCATAATGAGCAGAGTCGATT	184	23	60.181	43.478	152
410	supercont1.78	16314	16314	A	AAGTCGCCCACCCTAGTTTTG	A	100	21	3	AGTGACAGTTGCTTTTAGAGGCT	33	23	60.181	43.478	TTGCCATAATGAGCAGAGTCGAT	185	23	60.181	43.478	153
411	supercont1.79	68832	68832	C	CGGCATACTCTCCCTTTCTATTCTCG	C	100	26	1	ACTTATGTTTCGTTTTTCAAGCGA	14	24	58.187	33.333	AACAGATTTGAGTCCAAGCAGGA	195	23	60.181	43.478	182
412	supercont1.79	68832	68832	C	CGGCATACTCTCCCTTTCTATTCTCG	C	100	26	2	ACTTATGTTTCGTTTTTCAAGCGA	14	24	58.187	33.333	GAACAGATTTGAGTCCAAGCAGG	196	23	59.81	47.826	183
413	supercont1.79	68832	68832	C	CGGCATACTCTCCCTTTCTATTCTCG	C	100	26	3	ACTTATGTTTCGTTTTTCAAGCG	14	23	56.888	34.783	AACAGATTTGAGTCCAAGCAGGA	195	23	60.181	43.478	182
414	supercont1.815	1261	1261	A	A,AATCGTCGAGCCTTTGAACACGCC	A	100	24	1	AGCCGCCAATCTAACATACGTTA	29	23	60.181	43.478	AAAGCTAAGTCCTGTCAACGCTA	174	23	59.993	43.478	146
415	supercont1.815	1261	1261	A	A,AATCGTCGAGCCTTTGAACACGCC	A	100	24	2	AGCCGCCAATCTAACATACGTTA	29	23	60.181	43.478	AGTCCTGTCAACGCTAGATCATG	167	23	60.181	47.826	139
416	supercont1.815	1261	1261	A	A,AATCGTCGAGCCTTTGAACACGCC	A	100	24	3	AGCCGCCAATCTAACATACGTTA	29	23	60.181	43.478	GCTAAGTCCTGTCAACGCTAGAT	171	23	60.181	47.826	143
417	supercont1.86	60946	60946	A	A,AAGT	A	100	4	3	ACACTATGCTTTCAGACAGATGGT	27	24	60.02	41.667	ATTCTGGCCATGCTATGAAAAGC	184	23	59.931	43.478	158
418	supercont1.86	60948	60948	G	G,GCCC	G	100	4	3	ACACTATGCTTTCAGACAGATGGT	25	24	60.02	41.667	ATTCTGGCCATGCTATGAAAAGC	182	23	59.931	43.478	158
419	supercont1.898	769	769	G	G,GTCTTCAATACTTAT	G	100	15	3	GATATAAGTGAGGTGGCCAGAGC	1	23	60.556	52.174	ACCGAATCTCCTGAACTTTGAGT	182	23	59.675	43.478	182
420	supercont1.898	948	952	TTGTC	TTGTC,T	TTGTC	100	5	1	TAGTTTCACTTGAACTGGACCGC	10	23	61.048	47.826	TCCGTTCAACAAATGTACCCTCA	182	23	60.181	43.478	173
421	supercont1.898	948	952	TTGTC	TTGTC,T	TTGTC	100	5	3	TTAGTTTCACTTGAACTGGACCG	9	23	58.876	43.478	TCCGTTCAACAAATGTACCCTCA	182	23	60.181	43.478	174
422	supercont1.917	1773	1773	A	A,AATCT	A	100	5	1	AATACCCTAAAAGAGCATGGGCA	30	23	60.053	43.478	CTGCTCTGTCTCGGTCTGTAC	178	21	59.868	57.143	149
423	supercont1.917	1773	1773	A	A,AATCT	A	100	5	2	ACCCTAAAAGAGCATGGGCATAT	33	23	59.859	43.478	CTGCTCTGTCTCGGTCTGTAC	178	21	59.868	57.143	146
424	supercont1.917	1773	1773	A	A,AATCT	A	100	5	3	ATACCCTAAAAGAGCATGGGCAT	31	23	59.859	43.478	CTGCTCTGTCTCGGTCTGTAC	178	21	59.868	57.143	148
425	supercont1.918	1887	1887	C	C	C,CTTTGTTCTCTGAAAAA	100	17	3	GACTGGTCTCAACGAGCTATGAA	31	23	60.119	47.826	CCCTTCCTTACAGCCATAGAACT	183	23	59.544	47.826	153
426	supercont1.926	806	810	ACCGG	A	ACCGG,A	100	5	1	CCTGCGTTTTATCGGCTTCATTA	21	23	59.689	43.478	TGCAACACTGTCCACAATCTTAT	187	23	58.603	39.13	167
427	supercont1.926	806	810	ACCGG	A	ACCGG,A	100	5	2	CCTGCGTTTTATCGGCTTCATTA	21	23	59.689	43.478	ATGCAACACTGTCCACAATCTTA	188	23	58.603	39.13	168
428	supercont1.926	806	810	ACCGG	A	ACCGG,A	100	5	3	CCTGCGTTTTATCGGCTTCATTA	21	23	59.689	43.478	TATGCAACACTGTCCACAATCTT	189	23	58.603	39.13	169
429	supercont1.926	903	903	T	TAGTAAG	T,TAGTAAG	100	7	1	CCGGTGCGAATAGTGGTAGATAT	8	23	59.807	47.826	ATAGGCCGAGACGTTCTGTTATG	167	23	60.243	47.826	160
430	supercont1.926	903	903	T	TAGTAAG	T,TAGTAAG	100	7	2	CCGGTGCGAATAGTGGTAGATAT	8	23	59.807	47.826	AATAGGCCGAGACGTTCTGTTAT	168	23	59.616	43.478	161
431	supercont1.926	903	903	T	TAGTAAG	T,TAGTAAG	100	7	3	CCGGTGCGAATAGTGGTAGATAT	8	23	59.807	47.826	CAATAGGCCGAGACGTTCTGTTA	169	23	60.428	47.826	162
432	supercont1.92	93600	93605	TTTATC	T	TTTATC	100	6	1	TCACTTCCACATCTCCCATGAAT	18	23	59.475	43.478	CAACAGCTTCGAGGAGACTATCA	186	23	59.871	47.826	169
433	supercont1.92	93600	93605	TTTATC	T	TTTATC	100	6	2	ATCACTTCCACATCTCCCATGAA	17	23	59.475	43.478	CAACAGCTTCGAGGAGACTATCA	186	23	59.871	47.826	170
434	supercont1.92	93600	93605	TTTATC	T	TTTATC	100	6	3	TCACTTCCACATCTCCCATGAAT	18	23	59.475	43.478	TCAACAGCTTCGAGGAGACTATC	187	23	59.621	47.826	170
435	supercont1.93	114742	114742	G	G,GTGACACC	G	100	8	1	AATTTTAAACTCGCGACGCTTCA	30	23	60.059	39.13	ACGACCCGAGGTTAAAAGGAAAT	186	23	60.245	43.478	157
436	supercont1.93	114742	114742	G	G,GTGACACC	G	100	8	2	ATTTTAAACTCGCGACGCTTCAT	31	23	59.875	39.13	ACGACCCGAGGTTAAAAGGAAAT	186	23	60.245	43.478	156
437	supercont1.93	114742	114742	G	G,GTGACACC	G	100	8	3	AATTTTAAACTCGCGACGCTTCA	30	23	60.059	39.13	AAGGAAATCTCATGCATCGTGGA	171	23	60.371	43.478	142
438	supercont1.945	5500	5506	ATACCGG	ATACCGG,A	ATACCGG	100	7	1	ACCAGAAGATCTCAATTACATTCCCA	27	26	60.069	38.462	GGTTTGTGAACTAACCTTCTGCG	188	23	60.304	47.826	162
439	supercont1.945	5500	5506	ATACCGG	ATACCGG,A	ATACCGG	100	7	2	ACCAGAAGATCTCAATTACATTCCCA	27	26	60.069	38.462	TTTGTGAACTAACCTTCTGCGTG	186	23	59.689	43.478	160
440	supercont1.945	5500	5506	ATACCGG	ATACCGG,A	ATACCGG	100	7	3	ACCAGAAGATCTCAATTACATTCCCA	27	26	60.069	38.462	GTTTGTGAACTAACCTTCTGCGT	187	23	59.688	43.478	161
441	supercont1.950	1834	1838	GGCTC	G	GGCTC,G	100	5	2	CAAGGGACAAGATACACCCCTAC	21	23	60.118	52.174	TCGCAAATGGAGAGGTCTTTCC	179	22	60.615	50	159
442	supercont1.950	1834	1838	GGCTC	G	GGCTC,G	100	5	3	CAAGGGACAAGATACACCCCTAC	21	23	60.118	52.174	GTCGCAAATGGAGAGGTCTTTCC	180	23	61.722	52.174	160
443	supercont1.950	1840	1840	A	ACCAG	A,ACCAG	100	5	2	CAAGGGACAAGATACACCCCTAC	15	23	60.118	52.174	TCGCAAATGGAGAGGTCTTTCC	173	22	60.615	50	159
444	supercont1.950	1840	1840	A	ACCAG	A,ACCAG	100	5	3	CAAGGGACAAGATACACCCCTAC	15	23	60.118	52.174	GTCGCAAATGGAGAGGTCTTTCC	174	23	61.722	52.174	160
445	supercont1.981	5830	5830	A	ACGTCC	A,ACGTCC	100	6	3	AGATTTCACACACCGAAGTACGA	31	23	59.995	43.478	TATCGCCTGATCAGATCTAGCTG	194	23	59.306	47.826	164
446	supercont1.981	5832	5835	TCAA	T	TCAA,T	100	4	1	AGATTTCACACACCGAAGTACGA	29	23	59.995	43.478	TTCAAGCTTATCGCCTGATCAGA	200	23	59.867	43.478	172
447	supercont1.981	5832	5835	TCAA	T	TCAA,T	100	4	2	AGATTTCACACACCGAAGTACGA	29	23	59.995	43.478	TCAAGCTTATCGCCTGATCAGAT	199	23	59.677	43.478	171
448	supercont1.981	5874	5877	GTCC	G	GTCC,G	100	4	1	AGTACGAACATAGCGGTCATTGT	3	23	60.119	43.478	TAAGCGACAAGGAGTCTGATTCC	200	23	60.119	47.826	198
449	supercont1.981	5874	5877	GTCC	G	GTCC,G	100	4	2	GTACGAACATAGCGGTCATTGTT	4	23	59.385	43.478	TAAGCGACAAGGAGTCTGATTCC	200	23	60.119	47.826	197
450	supercont1.981	5874	5877	GTCC	G	GTCC,G	100	4	3	AAGTACGAACATAGCGGTCATTG	2	23	59.137	43.478	TAAGCGACAAGGAGTCTGATTCC	200	23	60.119	47.826	199
451	supercont1.981	5943	5943	T	TGA,TGAA	T,TGAA	100	8	3	GTCAAATCTGGGAGTCCCTCTTT	18	23	59.99	47.826	GGCTATTGGTATCACAAAGACGG	196	23	59.44	47.826	179
452	supercont1.997	285	288	ATTT	A,AT	ATTT,AT	100	4	1	CTAAACTTTCGGAGCTGCATGTG	28	23	60.425	47.826	AGGAAGTTAGCCCCATATGCAAA	189	23	60.053	43.478	162
453	supercont1.997	285	288	ATTT	A,AT	ATTT,AT	100	4	2	CTAAACTTTCGGAGCTGCATGTG	28	23	60.425	47.826	AAGGAAGTTAGCCCCATATGCAA	190	23	60.053	43.478	163
454	supercont1.997	285	288	ATTT	A,AT	ATTT,AT	100	4	3	CTAAACTTTCGGAGCTGCATGTG	28	23	60.425	47.826	GATAACCAAGGAAGTTAGCCCCA	197	23	60.054	47.826	170
455	supercont1.9	333632	333644	CAAGAAGAAGAAG	C	CAAGAAGAAGAAG	100	13	1	ATGGCGTCTCGTCTATCTGATGA	1	23	61.057	47.826	TTCCGCATGGCAATTCAACTATC	191	23	59.933	43.478	191
456	supercont1.9	333632	333644	CAAGAAGAAGAAG	C	CAAGAAGAAGAAG	100	13	2	ATGGCGTCTCGTCTATCTGATGA	1	23	61.057	47.826	CCGCATGGCAATTCAACTATCTT	189	23	59.933	43.478	189
457	supercont1.9	333632	333644	CAAGAAGAAGAAG	C	CAAGAAGAAGAAG	100	13	3	ATGGCGTCTCGTCTATCTGATGA	1	23	61.057	47.826	GTTCCGCATGGCAATTCAACTAT	192	23	60.181	43.478	192
458	supercont1.9	449919	449931	AAGGCGGAGGCGG	A	AAGGCGGAGGCGG	100	13	1	TTTCTCTTCTTTGAGGACGACGT	21	23	59.932	43.478	TCCGGTCTACGTCGACTACTTAT	198	23	60.181	47.826	178
459	supercont1.9	449919	449931	AAGGCGGAGGCGG	A	AAGGCGGAGGCGG	100	13	2	TTTCTCTTCTTTGAGGACGACGT	21	23	59.932	43.478	ATACTTCCGGTCTACGTCGACTA	203	23	60.181	47.826	183
460	supercont1.9	449919	449931	AAGGCGGAGGCGG	A	AAGGCGGAGGCGG	100	13	3	TTTCTCTTCTTTGAGGACGACGT	21	23	59.932	43.478	TATACTTCCGGTCTACGTCGACT	204	23	60.181	47.826	184
